# Supplementary material for: Global Genomic Landscapes of Lactiplantibacillus plantarum: Universal GABA Biosynthetic Capacity with Strain-Level Functional Diversity
Source: Life (Basel). 2025 Dec 27;16(1):47. doi: 10.3390/life16010047 (PMC12843221; doi:10.3390/life16010047)
Supplement: Supplementary file 1 [file life-16-00047-s001.zip]

Archive with 1 entries (1 files):
- life-4045316-supplementary.xlsx
