# Supplementary material for: Global Genomic Landscapes of Lactiplantibacillus plantarum: Universal GABA Biosynthetic Capacity with Strain-Level Functional Diversity
Source: Life (Basel). 2025 Dec 27;16(1):47. doi: 10.3390/life16010047 (PMC12843221; doi:10.3390/life16010047)
Supplement: Supplementary file 1 [file life-16-00047-s001.zip › life-4045316-supplementary.xlsx]

## Sheet: Sheet1
assembly_accession	organism_name	isolation source	geolocation	# contigs	GC (%)	# contigs (>= 0 bp)	# contigs (>= 1000 bp)	# contigs (>= 5000 bp)	# contigs (>= 10000 bp)	# contigs (>= 25000 bp)	# contigs (>= 50000 bp)	Total length (bp)	N50	L50	Completeness	Contamination	CDS	rRNA	tRNA	tmRNA
GCF_000023085.1	Lactiplantibacillus plantarum JDM1 (firmicutes)	missing	missing	1	44.66	1	1	1	1	1	1	3197759	3197759	1	98.28	1.72	2980	16	59	1
GCF_000143745.1	Lacticaseibacillus plantarum subsp. plantarum ATCC 14917 = JCM 1149 = CGMCC 1.2437	missing	missing	9	44.48	9	9	9	8	8	8	3212261	554392	3	98.28	1.72	2999	2	59	1
GCF_000148815.2	Lactiplantibacillus plantarum ST-III (firmicutes)	missing	missing	2	44.48	2	2	2	2	2	2	3307936	3254376	1	98.28	1.72	3081	15	65	1
GCF_000203855.3	Lactiplantibacillus plantarum WCFS1 (firmicutes)	missing	missing	4	44.42	4	4	2	2	2	1	3348624	3308273	1	98.28	1.72	3123	16	71	1
GCF_000247735.1	Lactiplantibacillus plantarum subsp. plantarum NC8 (firmicutes)	missing	missing	10	44.56	10	10	10	10	9	7	3207224	786373	2	98.28	1.72	3000	15	61	1
GCF_000338115.2	Lactiplantibacillus plantarum ZJ316 (firmicutes)	Homo sapiens	missing	4	44.49	4	4	4	4	3	1	3299755	3203964	1	98.28	1.72	3133	15	61	1
GCF_000347515.1	Lactiplantibacillus plantarum UCMA 3037 (firmicutes)	missing	missing	58	44.55	68	51	43	35	27	19	3104333	129919	8	98.28	1.72	2910	3	60	1
GCF_000392485.3	Lactiplantibacillus plantarum subsp. plantarum P-8 (firmicutes)	missing	missing	8	44.55	8	8	8	7	5	1	3246630	3035719	1	98.28	1.72	3094	16	69	1
GCF_000410795.1	Lactiplantibacillus plantarum IPLA88 (firmicutes)	missing	missing	141	44.44	208	124	90	68	41	19	3232120	51756	18	98.28	1.72	3090	2	45	1
GCF_000412205.1	Lactiplantibacillus plantarum 16 (firmicutes)	missing	missing	11	44.35	11	11	11	8	7	4	3361015	3044678	1	98.28	1.72	3132	16	65	1
GCF_000466845.1	Lacticaseibacillus plantarum 2165	milk products	Russia	191	44.53	192	182	138	100	36	12	3179500	30046	31	96.55	3.45	3252	5	64	1
GCF_000466905.3	Lacticaseibacillus plantarum 2025	milk products	Russia	11	44.29	11	11	10	9	5	4	3465655	3188928	1	98.28	1.72	3343	15	65	1
GCF_000473935.1	Lactiplantibacillus plantarum LP91 (firmicutes)	Homo sapiens	missing	136	45.06	145	123	93	82	46	15	2922551	38150	23	98.28	1.72	2667	16	62	1
GCF_000474695.1	Lactiplantibacillus plantarum WJL (firmicutes)	Drosophila melanogaster	missing	102	44.24	102	97	74	61	47	22	3477495	68046	15	98.28	1.72	3309	7	67	1
GCF_000507045.1	Lacticaseibacillus plantarum 4_3	fermented soybean	China: Yunnan	104	44.27	105	88	69	53	35	26	3320047	80424	13	98.28	1.72	3110	1	54	1
GCF_000604105.1	Lacticaseibacillus plantarum DOMLa	missing	missing	3	44.64	3	3	2	1	1	1	3210111	3198796	1	98.28	1.72	2988	16	63	1
GCF_000604365.1	Lacticaseibacillus plantarum 19L3	missing	Slovakia	238	44.42	241	203	124	91	40	18	3288020	32229	26	98.28	1.72	3168	15	67	1
GCF_000615325.1	Lactiplantibacillus plantarum subsp. plantarum ATCC 14917 = JCM 1149 = CGMCC 1.2437 (firmicutes)	missing	missing	39	44.46	39	36	29	28	24	19	3209456	220833	6	96.55	1.72	3326	2	52	1
GCF_000648755.1	Lactiplantibacillus plantarum subsp. plantarum	kimchi	South Korea	189	44.39	323	153	94	71	45	17	3309980	48699	21	98.28	1.72	3216	3	60	1
GCF_000687495.1	Lactiplantibacillus plantarum	missing	missing	48	44.29	48	48	30	18	14	10	3442875	1891636	1	98.28	3.45	3256	19	70	1
GCF_000731855.1	Lactiplantibacillus plantarum	wine	Italy: Foggia	32	44.32	33	32	26	26	22	17	3323722	207479	5	98.28	1.72	3139	9	64	1
GCF_000743895.1	Lactiplantibacillus plantarum	Drosophila melanogaster	USA: New York	66	44.55	83	58	48	45	29	20	3188744	124908	9	98.28	1.72	2998	3	58	1
GCF_000762955.1	Lacticaseibacillus plantarum CMPG5300	missing	missing	7	44.2	7	7	6	6	5	1	3507828	3364521	1	98.28	1.72	3294	3	56	1
GCF_000764285.1	Lactiplantibacillus plantarum	Guangzhou mango	China:Guangzhou	4	44.48	4	3	2	2	2	2	3313644	3257132	1	98.28	1.72	3090	16	62	1
GCF_000830535.1	Lactiplantibacillus plantarum	gut biopsy	Russia: Tver	40	44.26	47	35	28	27	22	18	3369238	236899	5	98.28	1.72	3237	2	63	1
GCF_000931425.2	Lactiplantibacillus plantarum	Vietnamese fermented sausage (nem chua)	Viet Nam: Hanoi	3	44.42	3	3	3	2	1	1	3310674	3284260	1	98.28	1.72	3088	17	63	1
GCF_000956195.1	Lactiplantibacillus plantarum	Human stool	France	160	44.38	178	141	86	63	37	18	3230545	59762	15	98.28	1.72	3042	2	43	1
GCF_000966475.1	Lactiplantibacillus plantarum	dairy products	China: Western Tianshan Mountains	52	44.42	52	50	33	23	16	14	3353072	256293	5	98.28	0	3224	16	66	1
GCF_001005695.1	Lactiplantibacillus plantarum	stool	France	155	44.5	174	138	97	74	41	20	3071647	49090	22	98.28	0	2937	2	50	1
GCF_001005805.1	Lactiplantibacillus plantarum	fu-tsai (a Taiwan fermented mustard product)	Taiwan	11	44.42	11	11	9	6	5	2	3325806	2312345	1	98.28	1.72	3084	11	70	1
GCF_001010175.1	Lactiplantibacillus plantarum	missing	Russia	18	44.37	18	18	17	17	16	15	3330093	386336	4	98.28	1.72	3114	11	75	1
GCF_001267905.1	Lactiplantibacillus plantarum	cell culture	China	45	44.5	45	45	35	31	26	21	3216480	149697	7	98.28	1.72	3041	3	60	1
GCF_001272315.2	Lactiplantibacillus plantarum subsp. plantarum	missing	China	3	44.44	3	3	3	3	3	2	3273239	3156839	1	98.28	0	3097	16	70	1
GCF_001278015.1	Lactiplantibacillus plantarum	fermented soybean	China: Yimen, Yunnan Province	1	44.66	1	1	1	1	1	1	3237652	3237652	1	98.28	1.72	3029	16	69	1
GCF_001296095.1	Lactiplantibacillus plantarum	sauerkraut	China: Chengdu, Sichuan	1	44.66	1	1	1	1	1	1	3198337	3198337	1	98.28	1.72	2953	15	64	1
GCF_001302645.1	Lactiplantibacillus plantarum	faecal sample	India:Kangra, Himachal Pradesh	11	44.31	11	11	10	8	7	3	3405709	3067675	1	98.28	0	3365	16	67	1
GCF_001307325.1	Lacticaseibacillus plantarum WJL	insect gut	South Korea	13	44.21	13	12	11	11	8	4	3503067	808626	2	98.28	1.72	3341	13	73	1
GCF_001308305.1	Lactiplantibacillus plantarum	hot-dog	Viet Nam	2	44.5	2	2	2	2	2	2	3231771	1956412	1	98.28	1.72	3014	12	64	1
GCF_001331925.2	Lactiplantibacillus plantarum	breast of healthy woman	China: Nanchang	1	44.68	1	1	1	1	1	1	3141590	3141590	1	98.28	1.72	2931	16	69	1
GCF_001368775.1	human gut metagenome	missing	missing	67	44.36	67	65	57	47	38	21	3224773	92828	11	98.28	1.72	3045	5	63	1
GCF_001434175.1	Lacticaseibacillus plantarum subsp. plantarum ATCC 14917 = JCM 1149 = CGMCC 1.2437	pickled cabbage	missing	42	44.48	48	38	33	30	23	20	3206457	176138	6	98.28	1.72	3006	2	51	1
GCF_001436855.1	Lactiplantibacillus plantarum	missing	missing	44	44.26	90	41	33	26	19	16	3426287	263553	5	98.28	1.72	3256	4	65	1
GCF_001444495.1	Lactiplantibacillus plantarum	goat cheese	Argentina: Tucuman	14	44.55	14	14	14	14	13	11	3228096	857574	2	98.28	1.72	3022	12	65	1
GCF_001484005.1	Lactiplantibacillus plantarum	baby stool	China	3	44.47	3	3	3	3	2	1	3322458	3261418	1	98.28	1.72	3121	16	71	1
GCF_001540925.1	Lactiplantibacillus plantarum	teat canal	France	27	44.43	27	23	20	20	16	13	3298660	276804	4	98.28	1.72	3094	8	71	1
GCF_001540965.1	Lactiplantibacillus plantarum	teat canal	France	25	44.44	25	22	22	20	16	14	3240520	327607	3	98.28	1.72	3038	9	65	1
GCF_001581895.1	Lactiplantibacillus plantarum	missing	missing	1	44.93	1	1	1	1	1	1	2952218	2952218	1	98.28	1.72	2786	16	65	1
GCF_001595615.1	Lactiplantibacillus plantarum	feces	Kazakhstan: Aktobe	125	44.38	171	117	98	85	48	15	3280763	42039	22	98.28	4.31	3127	4	64	1
GCF_001596095.1	Lactiplantibacillus plantarum	meju, fermented soybean paste	South Korea: Sunchang	1	44.48	1	1	1	1	1	1	3262611	3262611	1	98.28	1.72	3051	16	67	1
GCF_001596195.1	Lactiplantibacillus plantarum	human stool	India: Pune	98	44	121	72	33	27	20	18	3596995	235913	6	98.28	0	3475	9	76	1
GCF_001597605.1	Lactiplantibacillus plantarum	Homo sapiens	India: Pune	103	43.98	121	74	36	28	18	16	3609806	256152	5	98.28	0	3485	9	76	1
GCF_001617525.2	Lactiplantibacillus plantarum	Sichuan pickle vegetables	China: Beijing	4	44.52	4	4	3	2	1	1	3274606	3254946	1	98.28	1.72	3057	17	70	1
GCF_001619265.1	Lactiplantibacillus plantarum	missing	Netherlands	54	44.53	57	53	48	44	37	20	3182929	113845	10	98.28	1.72	3004	2	43	1
GCF_001619275.1	Lactiplantibacillus plantarum	missing	Netherlands	80	44.33	85	73	59	49	33	18	3274425	97859	9	98.28	1.72	3118	4	51	1
GCF_001619295.1	Lactiplantibacillus plantarum	missing	Netherlands	72	44.36	76	66	47	39	28	19	3331195	133604	7	98.28	1.72	3133	4	56	1
GCF_001633245.1	Lactiplantibacillus plantarum	Drosophila melanogaster	France	36	44.28	37	33	28	26	19	15	3452292	216237	5	98.28	1.72	3365	9	70	1
GCF_001633255.1	Lactiplantibacillus plantarum	Drosophila melanogaster	Switzerland	44	44.13	44	40	37	33	25	18	3550842	149581	5	98.28	1.72	3504	10	73	1
GCF_001633265.1	Lactiplantibacillus plantarum	Drosophila melanogaster	Israel	42	43.91	42	37	31	25	18	13	3651069	528753	3	98.28	1.72	3549	10	68	1
GCF_001633285.1	Lactiplantibacillus plantarum	Drosophila melanogaster	USA	66	44.55	83	58	48	45	29	20	3188744	124908	9	98.28	1.72	2999	3	58	1
GCF_001633325.1	Lactiplantibacillus plantarum	Pork pickled sausage	Viet Nam	59	44.18	70	47	35	30	21	18	3382759	225217	5	98.28	0	3212	4	66	1
GCF_001633335.1	Lactiplantibacillus plantarum	Pork pickled sausage	Viet Nam	55	44.26	62	45	32	26	19	18	3346195	225214	5	98.28	0	3180	4	66	1
GCF_001633355.1	Lactiplantibacillus plantarum	Pork pickled sausage	Viet Nam	50	44.45	57	46	36	32	25	18	3301255	173445	7	98.28	1.72	3088	4	63	1
GCF_001633385.1	Lactiplantibacillus plantarum	Maize ensilage	missing	21	44.6	30	20	16	16	14	10	3177190	419200	4	98.28	1.72	2967	4	61	1
GCF_001633405.1	Lactiplantibacillus plantarum	Fermented orange	Viet Nam	45	44.22	59	38	27	26	22	17	3408557	237011	4	98.28	1.72	3246	4	68	1
GCF_001633415.1	Lactiplantibacillus plantarum	Cabbage kimchi	Japan	38	44.33	49	31	26	25	21	20	3343534	226018	5	98.28	1.72	3134	4	72	1
GCF_001633435.1	Lactiplantibacillus plantarum	Fermented sourdough	Italy	48	44.6	56	40	30	27	17	12	3126276	246355	4	98.28	1.72	2914	4	65	1
GCF_001633455.1	Lactiplantibacillus plantarum	cheese	missing	165	44.49	190	147	99	83	41	15	3116697	41852	23	98.28	0	3087	4	66	1
GCF_001633485.1	Lactiplantibacillus plantarum	Fermented sourdough	Italy	99	44.48	124	90	69	60	40	22	3142872	65398	15	98.28	0	2983	5	65	1
GCF_001633495.1	Lactiplantibacillus plantarum	Fermented sourdough	Italy	76	44.44	90	69	52	45	34	22	3164843	96324	11	98.28	0	3023	4	65	1
GCF_001633505.1	Lactiplantibacillus plantarum	missing	missing	30	44.51	62	26	18	17	16	11	3237418	358813	4	98.28	1.72	3027	4	62	1
GCF_001633545.1	Lactiplantibacillus plantarum	cheese	Japan	76	44.45	89	67	45	35	26	19	3368802	178522	7	98.28	1.72	3205	4	70	1
GCF_001633565.1	Lactiplantibacillus plantarum	Turnip pickled	Japan	61	44.44	78	54	39	34	29	22	3243274	128956	9	98.28	1.72	3078	4	68	1
GCF_001633575.1	Lactiplantibacillus plantarum	Wine grapes	Italy	77	44.29	110	63	47	45	32	21	3341360	125805	9	98.28	1.72	3142	6	72	1
GCF_001633595.1	Lactiplantibacillus plantarum	Grass silage	USA	23	44.53	31	22	18	18	17	13	3229555	358813	4	98.28	1.72	3021	4	62	1
GCF_001633605.1	Lactiplantibacillus plantarum	Sauerkraut	United Kingdom	33	44.56	39	29	25	23	20	18	3187164	250315	5	98.28	1.72	2985	4	64	1
GCF_001633645.1	Lactiplantibacillus plantarum	Pork pickled sausage	Viet Nam	24	44.48	37	20	16	15	13	13	3219476	416669	4	98.28	1.72	3015	4	64	1
GCF_001633665.1	Lactiplantibacillus plantarum	Radish pickled	Viet Nam	57	44.13	78	46	31	29	23	16	3461830	187092	6	98.28	1.72	3285	4	68	1
GCF_001633675.1	Lactiplantibacillus plantarum	Fermented banana	Viet Nam	53	44.37	65	48	33	30	24	20	3287158	182322	6	98.28	1.72	3079	4	65	1
GCF_001633685.1	Lactiplantibacillus plantarum	milk	Senegal	135	44.38	154	111	71	48	37	27	3261649	73483	14	98.28	1.72	3119	4	64	1
GCF_001633725.1	Lactiplantibacillus plantarum	vegetables	missing	34	44.46	52	31	24	21	14	13	3290961	349001	4	98.28	1.72	3063	4	63	1
GCF_001633745.1	Lactiplantibacillus plantarum	stool	France	131	44.33	239	98	62	42	31	21	3313303	99880	11	98.28	1.72	3126	4	66	1
GCF_001633765.1	Lactiplantibacillus plantarum	spinal fluid	France	31	44.41	45	28	20	15	11	8	3320443	465545	3	98.28	1.72	3131	4	68	1
GCF_001633775.1	Lactiplantibacillus plantarum	Adult midgut	Switzerland	44	44.25	44	39	38	37	30	25	3454657	115017	9	96.55	1.72	3394	9	71	1
GCF_001633805.1	Lactiplantibacillus plantarum	stool	France	76	44.57	87	71	61	50	37	21	2994475	78148	12	98.28	0	2827	4	66	1
GCF_001639425.1	Lactiplantibacillus plantarum	stool	France	87	44.55	100	80	64	53	39	21	3030346	70844	13	98.28	0	2862	4	66	1
GCF_001639485.1	Lactiplantibacillus plantarum	Raw cheese with rennet	Italy	74	44.5	96	66	53	46	36	27	3235978	96205	12	98.28	1.72	3017	6	69	1
GCF_001639505.1	Lactiplantibacillus plantarum	stool	France	125	44.41	145	109	72	58	35	22	3150814	68107	12	98.28	0	3024	4	65	1
GCF_001639525.1	Lactiplantibacillus plantarum	urine	France	122	44.43	142	105	67	55	35	23	3125646	68439	12	98.28	0	2991	4	65	1
GCF_001639545.1	Lactiplantibacillus plantarum	tooth abscess	France	89	44.28	109	78	55	39	24	18	3424482	201469	6	98.28	1.72	3214	4	64	1
GCF_001639565.1	Lactiplantibacillus plantarum	intestine	United Kingdom	31	44.44	42	26	24	22	16	14	3307006	238084	5	98.28	1.72	3105	4	63	1
GCF_001639585.1	Lactiplantibacillus plantarum	Silage	missing	22	44.54	33	22	18	18	15	13	3216732	349001	4	98.28	1.72	2992	4	63	1
GCF_001639595.1	Lactiplantibacillus plantarum	Silage	missing	29	44.47	40	28	25	24	19	15	3255947	271383	6	98.28	1.72	3098	4	72	1
GCF_001639645.1	Lactiplantibacillus plantarum	Pork,pickled sausage	Viet Nam	50	44.37	73	46	35	32	26	19	3332649	193824	6	98.28	1.72	3121	4	63	1
GCF_001643065.1	Lactiplantibacillus plantarum	food	Italy	49	44.43	61	38	28	25	20	18	3293795	194836	5	98.28	1.72	3107	4	68	1
GCF_001649985.1	Lactiplantibacillus plantarum	Camelus dromedarius	India:Bikaner	103	44.91	134	91	71	65	39	21	2984980	63829	16	98.28	1.72	2822	7	60	1
GCF_001651845.1	Lactiplantibacillus plantarum	colon	United Kingdom	35	44.44	48	30	25	22	19	15	3305505	238085	5	98.28	1.72	3099	4	63	1
GCF_001659745.1	Lactiplantibacillus plantarum	raw cow milk	China: suburbs, Hangzhou	4	44.55	4	4	4	3	2	1	3263715	3212951	1	98.28	1.72	3166	16	67	1
GCF_001660025.1	Lactiplantibacillus plantarum	raw cow milk	China: suburbs, Hangzhou	6	44.35	6	6	6	6	6	4	3425292	3131750	1	98.28	0	3297	16	72	1
GCF_001662895.1	Lactiplantibacillus plantarum	Pepper Jangajji	South Korea	101	44.33	101	93	74	62	41	25	3263056	66956	16	98.28	1.72	3082	3	60	1
GCF_001672035.1	Lactiplantibacillus plantarum	Nanchang	China: Nanchang	1	44.36	1	1	1	1	1	1	3354689	3354689	1	98.28	1.72	3149	16	67	1
GCF_001675425.1	Lactiplantibacillus plantarum	Healthy adult feces	Japan: Sendai	33	44.42	33	33	24	20	16	15	3303678	299620	5	98.28	1.72	3079	10	68	1
GCF_001704315.1	Lactiplantibacillus plantarum	Drosophila melanogaster	Canada: Edmonton	4	44.11	4	4	4	4	4	4	3692742	3418468	1	98.28	3.45	3556	16	82	1
GCF_001704335.1	Lactiplantibacillus plantarum	Drosophila melanogaster	Canada: Edmonton	4	44.08	4	4	4	4	4	4	3697306	3423963	1	98.28	1.72	3572	16	82	1
GCF_001704595.1	Lactiplantibacillus plantarum	Paocai	China: Shannxi	50	44.32	50	45	36	33	22	18	3391816	150766	8	98.28	1.72	3215	9	67	1
GCF_001704645.1	Lactiplantibacillus plantarum	Chinese red wine	China: XinJiang	24	44.5	24	20	18	17	14	13	3218028	315451	4	98.28	1.72	2986	7	58	1
GCF_001715615.1	Lactiplantibacillus plantarum	fermented chinese cabbage	China:heilongjiang	2	44.74	2	2	2	1	1	1	3128783	3119435	1	98.28	1.72	2921	16	64	1
GCF_001720285.1	Lactiplantibacillus plantarum	Fermented soybean paste	South Korea	3	44.29	3	3	3	3	2	2	3455529	3388033	1	98.28	1.72	3262	16	71	1
GCF_001742965.1	Lactiplantibacillus plantarum	traditional Indian fermented food, Kanjika	India: Mysore	25	44.67	25	24	21	20	16	14	3165622	321914	3	98.28	1.72	2952	4	76	1
GCF_001754005.1	Lactiplantibacillus plantarum	fermented herbage	China: Shandong	81	44.68	102	73	59	52	37	21	3072947	80270	12	98.28	0	2890	15	71	1
GCF_001754025.1	Lactiplantibacillus plantarum	Traditional cheese	Spain: Cabrales, Asturias	119	44.52	170	102	71	57	33	23	3108954	67000	14	96.55	0	2939	4	67	1
GCF_001874125.1	Lactiplantibacillus plantarum	pit mud	China: Jiu Long Road, Hefei	7	44.43	7	7	7	7	7	4	3392777	3097773	1	98.28	1.72	3243	16	70	1
GCF_001880185.2	Lactiplantibacillus plantarum	Fermented sausage, Norway	Norway	15	44.22	15	15	11	9	7	3	3576440	3235952	1	98.28	1.72	3346	16	70	1
GCF_001888245.1	Lactiplantibacillus plantarum	Homo sapiens	Thailand: Songkhla	70	44.4	77	66	49	44	30	18	3311350	124636	9	98.28	1.72	3174	4	67	1
GCF_001888255.1	Lactiplantibacillus plantarum	missing	Thailand: Songkhla	63	44.31	74	53	43	36	26	18	3297841	177124	8	98.28	1.72	3085	4	60	1
GCF_001888265.1	Lactiplantibacillus plantarum	missing	Thailand: Songkhla	80	44.06	92	69	54	44	28	24	3488443	131645	10	98.28	1.72	3329	8	64	1
GCF_001888275.1	Lactiplantibacillus plantarum	missing	Thailand: Songkhla	185	43.89	234	155	72	56	34	23	3629357	87428	12	98.28	1.72	3471	4	65	1
GCF_001888325.1	Lactiplantibacillus plantarum	missing	Thailand: Songkhla	46	44.47	60	42	36	36	28	20	3259653	160694	6	98.28	1.72	3054	3	57	1
GCF_001888335.1	Lactiplantibacillus plantarum	missing	Thailand: Songkhla	56	44.47	63	48	34	34	26	18	3272223	181778	6	98.28	1.72	3068	6	58	1
GCF_001888345.1	Lactiplantibacillus plantarum	missing	Thailand: Songkhla	45	44.41	51	42	39	37	29	20	3234760	113065	7	98.28	1.72	3035	2	61	1
GCF_001888355.1	Lactiplantibacillus plantarum	missing	Thailand: Songkhla	41	44.47	46	39	33	33	27	18	3261286	181776	6	98.28	1.72	3055	3	58	1
GCF_001888405.1	Lactiplantibacillus plantarum	missing	Thailand: Songkhla	55	44.41	65	51	43	41	33	24	3233567	99198	9	98.28	1.72	3031	3	55	1
GCF_001888415.1	Lactiplantibacillus plantarum	missing	Thailand: Songkhla	88	44.41	92	81	75	65	39	21	3234508	66751	15	98.28	1.88	3027	3	61	1
GCF_001888425.1	Lactiplantibacillus plantarum	missing	Thailand: Songkhla	44	44.43	57	40	35	33	27	20	3305892	155738	7	98.28	1.72	3117	4	66	1
GCF_001888465.1	Lactiplantibacillus plantarum	missing	Thailand: Songkhla	67	44.29	77	63	47	40	28	19	3339319	147542	6	98.28	1.72	3168	4	59	1
GCF_001888485.1	Lactiplantibacillus plantarum	shrimp	Thailand: Songkhla	34	44.47	39	32	26	26	21	15	3203810	225811	6	98.28	1.72	3002	2	55	1
GCF_001888495.1	Lactiplantibacillus plantarum	shrimp	Thailand: Songkhla	35	44.36	50	31	21	20	15	12	3343985	300245	4	98.28	1.72	3136	8	61	1
GCF_001888505.1	Lactiplantibacillus plantarum	shrimp	Thailand: Songkhla	77	44.36	101	66	55	47	34	20	3328104	135980	8	98.28	1.72	3131	3	58	1
GCF_001888525.1	Lactiplantibacillus plantarum	fish	Thailand: Songkhla	32	44.24	37	29	25	23	19	18	3392341	204984	5	98.28	1.72	3212	7	70	1
GCF_001888565.1	Lactiplantibacillus plantarum	Homo sapiens	Thailand: Songkhla	65	44.41	70	62	46	41	29	18	3310662	138856	7	98.28	1.72	3174	4	68	1
GCF_001888655.1	Lactiplantibacillus plantarum	missing	missing	30	44.54	34	25	20	19	16	13	3197633	368952	4	98.28	1.72	2996	7	63	1
GCF_001888665.1	Lactiplantibacillus plantarum	missing	missing	50	44.41	57	39	26	25	19	14	3239944	236103	5	98.28	1.72	3026	8	61	1
GCF_001888725.1	Lactiplantibacillus plantarum	missing	missing	44	44.43	57	39	25	25	21	16	3218519	216764	5	98.28	1.72	3016	3	58	1
GCF_001888735.1	Lactiplantibacillus plantarum	missing	missing	56	44.43	67	47	35	33	25	18	3298508	173004	8	98.28	1.72	3105	3	56
GCF_001888745.1	Lactiplantibacillus plantarum	missing	Thailand: Songkhla	18	44.46	22	17	12	12	10	9	3210310	442305	4	98.28	1.72	3004	7	60	1
GCF_001888775.1	Lactiplantibacillus plantarum	missing	Thailand: Songkhla	25	44.31	29	23	18	18	13	13	3339284	293151	3	98.28	1.72	3187	8	60	1
GCF_001908455.1	Lactiplantibacillus plantarum subsp. plantarum	Stinky Tofu	Malaysia	7	44.3	7	7	7	7	6	3	3433628	3193112	1	99.14	1.72	3374	16	78	1
GCF_001981565.1	Lactiplantibacillus plantarum	missing	missing	41	44.62	41	41	39	33	25	16	3161804	141171	6	98.28	1.72	2954	3	54	1
GCF_001981575.1	Lactiplantibacillus plantarum	missing	missing	101	44.34	101	101	85	71	41	23	3296944	61723	16	98.28	1.72	3123	4	58	1
GCF_001981585.1	Lactiplantibacillus plantarum	milk product	missing	94	44.48	94	94	75	55	41	21	3185059	74847	14	98.28	0	3050	2	49	1
GCF_001981595.1	Lactiplantibacillus plantarum	missing	missing	101	44.44	101	101	78	57	40	25	3218363	68020	16	98.28	1.72	3084	4	58	1
GCF_001981645.1	Lactiplantibacillus plantarum	missing	missing	33	44.61	33	33	30	28	24	18	3167002	205239	5	98.28	1.72	2959	2	55	1
GCF_001981655.1	Lactiplantibacillus plantarum	intestine of an adult	missing	58	44.54	58	58	53	47	35	22	3098404	87697	11	98.28	1.72	2922	1	58	1
GCF_001981665.1	Lactiplantibacillus plantarum	missing	missing	56	44.55	56	56	51	44	35	22	3102602	89979	11	98.28	1.72	2924	4	58	1
GCF_001981785.1	Lactiplantibacillus plantarum	missing	missing	72	44.32	72	72	60	53	40	20	3321081	77285	11	98.28	1.88	3164	3	59	1
GCF_001981865.1	Lactiplantibacillus plantarum	missing	missing	82	44.46	82	82	62	53	39	21	3142225	83995	13	98.28	1.72	2965	2	58	1
GCF_001981875.1	Lactiplantibacillus plantarum	meat	missing	55	44.32	55	55	45	40	30	22	3326959	160430	9	98.28	1.72	3172	3	60	1
GCF_001981955.1	Lactiplantibacillus plantarum	meat	missing	123	44.62	123	123	93	75	39	22	3073531	54548	20	98.28	1.72	2890	2	53	1
GCF_001981985.1	Lactiplantibacillus plantarum	milk product	missing	90	44.62	90	90	69	55	34	19	3084697	84199	11	98.28	1.72	2899	5	55	1
GCF_001982005.1	Lactiplantibacillus plantarum	sourdough	missing	60	44.32	60	60	53	47	33	23	3323296	91420	10	98.28	1.72	3161	4	48	1
GCF_001982035.1	Lactiplantibacillus plantarum	maize silage	missing	85	44.33	85	85	76	66	44	20	3312622	70452	15	98.28	1.72	3148	3	46	1
GCF_001982115.1	Lactiplantibacillus plantarum	cacao been fermentation	missing	76	44.2	76	76	73	58	40	20	3389214	87815	12	98.28	1.72	3278	1	63	1
GCF_001982125.1	Lactiplantibacillus plantarum	missing	missing	71	44.23	71	71	56	42	32	25	3473738	110393	10	98.28	1.72	3266	4	58	1
GCF_001982165.1	Lactiplantibacillus plantarum	cacao been fermentation	missing	126	44.1	126	126	107	76	42	22	3534174	60478	19	98.28	0	3364	6	69	1
GCF_001982195.1	Lactiplantibacillus plantarum	cacao been fermentation	missing	110	44.24	110	110	98	81	49	22	3375906	51082	22	98.28	1.72	3302	4	68	1
GCF_001982205.1	Lactiplantibacillus plantarum	cacao been fermentation	missing	105	44.16	105	105	86	74	45	24	3333921	58370	18	98.28	3.45	3179	3	66	1
GCF_001982245.1	Lactiplantibacillus plantarum	cacao been fermentation	missing	151	44.33	151	151	125	96	52	16	3306376	33305	30	98.28	1.72	3146	3	52	1
GCF_001982265.1	Lactiplantibacillus plantarum	cacao been fermentation	missing	94	44.35	94	94	75	64	44	23	3320885	77203	16	98.28	1.72	3118	5	56	1
GCF_001982285.1	Lactiplantibacillus plantarum	grass silage	missing	78	44.34	78	78	68	57	36	21	3328057	91342	12	98.28	1.72	3168	3	45	1
GCF_001982305.1	Lactiplantibacillus plantarum	maize silage	missing	61	44.28	61	61	41	35	30	23	3371904	147665	9	98.28	1.72	3182	4	61	1
GCF_001982325.1	Lactiplantibacillus plantarum	maize silage	missing	100	44.34	100	100	90	75	43	27	3320930	63852	20	98.28	1.72	3150	2	45	1
GCF_001982335.1	Lactiplantibacillus plantarum	cacao been fermentation	missing	66	44.38	66	66	60	54	41	23	3324231	93509	13	98.28	1.72	3187	4	63	1
GCF_001982345.1	Lactiplantibacillus plantarum	cacao been fermentation	missing	52	44.67	52	52	45	39	34	25	3102671	99851	10	98.28	1.72	2908	3	57	1
GCF_001982385.1	Lactiplantibacillus plantarum	cacao been fermentation	missing	71	44.42	71	71	64	61	38	22	3282331	73825	12	98.28	1.72	3095	3	65	1
GCF_001982405.1	Lactiplantibacillus plantarum	cacao been fermentation	missing	61	44.51	61	61	58	52	35	21	3232485	103239	10	98.28	1.72	3011	3	62	1
GCF_001990145.1	Lactiplantibacillus plantarum	fermented salami	missing	7	44.32	7	7	7	7	6	2	3462990	3249180	1	98.28	1.72	3284	17	66	1
GCF_002005385.2	Lactiplantibacillus plantarum	cheese	United Kingdom: Reading	1	44.51	1	1	1	1	1	1	3311056	3311056	1	98.28	1.72	3074	16	66	1
GCF_002024845.1	Lactiplantibacillus plantarum	environment	missing	2	44.54	2	2	2	2	2	1	3230754	3197722	1	98.28	1.72	3010	16	68	1
GCF_002109405.1	Lactiplantibacillus plantarum	Nuruk, Korean traditional beverage starter	South Korea: Sunchang	2	44.6	2	2	2	1	1	1	3196967	3189366	1	98.28	1.72	3067	16	69	1
GCF_002109425.1	Lactiplantibacillus plantarum	pickles	China	1	44.55	1	1	1	1	1	1	3284622	3284622	1	98.28	1.72	3077	16	68	1
GCF_002116955.1	Lactiplantibacillus plantarum	kimchi	South Korea	6	44.19	6	6	6	6	5	4	3476011	3249216	1	98.28	0	3284	16	67	1
GCF_002117245.1	Lactiplantibacillus plantarum	raw sausage	Germany	9	44.3	9	9	7	7	5	2	3351899	3144834	1	98.28	0	3170	16	67	1
GCF_002117265.1	Lactiplantibacillus plantarum	palm wine	Germany	11	44.22	11	10	9	7	7	3	3400131	3099387	1	98.28	0	3224	16	67	1
GCF_002117285.1	Lactiplantibacillus plantarum	raw sausage	Germany	5	44.56	5	5	5	5	3	1	3246485	3133208	1	98.28	1.72	3060	16	63	1
GCF_002117305.1	Lactiplantibacillus plantarum	missing	Germany	5	44.35	5	5	5	5	5	2	3332882	3141573	1	98.28	1.72	3125	16	70	1
GCF_002165655.1	Lactiplantibacillus plantarum	brine from table olives after 10 days of fermentation	Italy: Sicily	92	44.48	92	91	61	47	33	21	3165258	99901	11	98.28	0	3048	6	59	1
GCF_002165715.1	Lactiplantibacillus plantarum	Surface of table olives after 60 days of fermentation	Italy: Sicily	68	44.41	68	57	44	34	25	19	3311558	161526	8	98.28	1.72	3175	13	68	1
GCF_002165725.1	Lactiplantibacillus plantarum	brine from table olives after 11 days of fermentation	Italy: Sicily	58	44.49	58	58	50	42	26	15	3168693	136134	7	98.28	0	3049	8	62	1
GCF_002173655.1	Lactiplantibacillus plantarum	food	South Korea	4	44.43	4	4	3	2	2	2	3331364	3252258	1	98.28	1.72	3145	16	70	1
GCF_002174195.1	Lactiplantibacillus plantarum subsp. plantarum	food	South Korea	1	44.6	1	1	1	1	1	1	3223596	3223596	1	98.28	1.72	2962	16	62	1
GCF_002205775.2	Lactiplantibacillus plantarum	fermented fish	China	2	44.64	2	2	2	2	1	1	3200572	3186859	1	98.28	1.72	3001	16	65	1
GCF_002220175.1	Lactiplantibacillus plantarum	missing	USA	1	44.52	1	1	1	1	1	1	3325676	3325676	1	98.28	1.72	3151	16	73	1
GCF_002220815.1	Lactiplantibacillus plantarum	missing	South Korea	1	44.87	1	1	1	1	1	1	3040388	3040388	1	98.28	1.72	2850	16	63	1
GCF_002234395.1	Lactiplantibacillus plantarum	Homo sapiens	Russia	33	44.4	36	29	25	22	20	20	3300925	219896	6	98.28	1.72	3094	9	71	1
GCF_002249825.1	Lactiplantibacillus plantarum	Vietnamese fermented sausage (nem chua)	Viet Nam: Hanoi	66	44.3	66	55	40	32	19	15	3368579	193387	5	98.28	1.72	3169	11	67	1
GCF_002286275.1	Lactiplantibacillus plantarum	Commercial dietary supplements	South Korea: Seoul	3	44.44	3	3	3	3	2	2	3329954	3259858	1	98.28	1.72	3098	16	69	1
GCF_002290185.1	Lactiplantibacillus plantarum	feces	USA:94710	5	44.2	5	5	5	5	4	3	3581586	3407160	1	98.28	1.72	3456	16	80	1
GCF_002370925.1	Lactiplantibacillus plantarum	Hunan smoked pork	China:Hunan	44	44.54	44	34	23	19	17	11	3195477	281149	4	98.28	1.72	3010	13	66	1
GCF_002370965.1	Lactiplantibacillus plantarum	missing	missing	28	44.48	28	23	18	16	15	10	3212397	392546	4	98.28	1.72	3007	9	61	1
GCF_002370985.1	Lactiplantibacillus plantarum	Chinese pickles (in soy sauce)	China:Shaanxi	46	44.32	46	42	37	35	22	18	3392372	177777	7	98.28	1.72	3199	7	66	1
GCF_002407395.1	Lactiplantibacillus plantarum	olives	Ireland: Cork	84	44.45	84	84	67	57	38	20	3182431	70200	12	96.55	1.72	3006	6	40	1
GCF_002532115.1	Lactiplantibacillus plantarum	Traditionally produced smoked fresh cheese	Croatia: Varazdin	58	44.41	58	54	44	43	32	20	3343256	129563	9	98.28	1.72	3147	5	60	1
GCF_002532125.1	Lactiplantibacillus plantarum	Brassica oleracea var. capitata cultivar Varazdinski	Croatia: Varazdin	98	44.47	98	81	55	42	34	23	3272939	102066	11	98.28	3.92	3128	5	62	1
GCF_002532175.1	Lactiplantibacillus plantarum	Fermented milk	Croatia: Zagreb	635	44.4	641	518	206	80	10	1	3172998	9101	104	91.93	6.03	2917	5	49	1
GCF_002576835.1	Lactiplantibacillus plantarum	Chinese fermented food-pickles	China: Yangling	3	44.33	3	3	3	3	3	3	3452904	3342669	1	98.28	1.72	3281	16	73	1
GCF_002631775.1	Lactiplantibacillus plantarum	de Man, Rogosa & Sharpe laboratory culture	New Zealand: Laboratory C4.21 of Science Towers, Palmerston North Massey University Campus	48	44.5	71	31	28	25	21	14	3245080	229667	5	98.28	1.72	3029	11	65	1
GCF_002735815.1	Lactiplantibacillus plantarum	Drosophila melanogaster	France	43	44.47	65	38	30	28	23	19	3207389	194886	5	98.28	1.72	3101	6	56	1
GCF_002737745.1	Lactiplantibacillus plantarum	Drosophila melanogaster	France	49	44.47	66	43	36	34	28	22	3208521	147994	9	98.28	1.72	3124	4	59	1
GCF_002737775.1	Lactiplantibacillus plantarum	Drosophila melanogaster	France	52	44.47	70	47	39	37	28	20	3205334	134449	8	98.28	1.72	3157	4	53	1
GCF_002737825.1	Lactiplantibacillus plantarum	Drosophila melanogaster	France	52	44.47	80	47	39	36	27	25	3209246	110139	8	98.28	1.72	3076	4	60	1
GCF_002737835.1	Lactiplantibacillus plantarum	Drosophila melanogaster	France	51	44.47	73	47	38	35	26	20	3205835	134082	8	98.28	1.72	3147	3	57	1
GCF_002737845.1	Lactiplantibacillus plantarum	Drosophila melanogaster	France	41	44.47	63	40	32	29	22	20	3206694	193598	6	98.28	1.72	3103	4	54	1
GCF_002737885.1	Lactiplantibacillus plantarum	Drosophila melanogaster	France	24	44.47	28	20	16	15	12	12	3221950	458358	3	98.28	1.72	3112	6	61	1
GCF_002737905.1	Lactiplantibacillus plantarum	Drosophila melanogaster	France	22	44.47	28	18	14	13	11	11	3221731	479226	3	98.28	1.72	3158	6	62	1
GCF_002737925.1	Lactiplantibacillus plantarum	Drosophila melanogaster	France	55	44.47	73	50	41	38	29	23	3207029	104966	10	98.28	1.72	3172	4	59	1
GCF_002737935.1	Lactiplantibacillus plantarum	Drosophila melanogaster nutritional substrate	France	49	44.48	77	45	38	36	27	18	3206439	152006	7	98.28	1.72	3071	5	57	1
GCF_002737965.1	Lactiplantibacillus plantarum	Drosophila melanogaster	France	53	44.47	72	46	38	34	27	21	3207562	133664	8	98.28	1.72	3228	3	56	1
GCF_002737975.1	Lactiplantibacillus plantarum	Drosophila melanogaster	France	49	44.47	69	45	38	36	26	20	3207282	152483	8	98.28	1.72	3191	5	58	1
GCF_002737995.1	Lactiplantibacillus plantarum	Drosophila melanogaster nutritional substrate	France	47	44.47	73	44	34	31	21	19	3207286	215473	6	98.28	1.72	3071	3	55	1
GCF_002738045.1	Lactiplantibacillus plantarum	Drosophila melanogaster	France	52	44.47	67	45	38	34	26	20	3207231	133979	7	98.28	1.72	3156	5	55	1
GCF_002738055.1	Lactiplantibacillus plantarum	Drosophila melanogaster	France	44	44.47	68	42	33	30	22	20	3208359	155724	6	98.28	1.72	3081	6	59	1
GCF_002738065.1	Lactiplantibacillus plantarum	Drosophila melanogaster	France	52	44.47	68	48	40	37	30	21	3205707	122362	9	98.28	1.72	3195	3	56	1
GCF_002749655.1	Lactiplantibacillus plantarum	missing	missing	5	44.47	5	5	5	3	3	1	3309473	3202808	1	98.28	1.72	3105	16	63	1
GCF_002749875.1	Lactiplantibacillus plantarum	meat	missing	74	44.33	74	74	61	56	39	27	3325323	79757	14	98.28	1.72	3162	3	60	1
GCF_002750575.1	Lactiplantibacillus plantarum	dairy product	missing	72	44.38	72	72	63	55	41	19	3256720	89957	12	98.28	1.72	3075	3	59	1
GCF_002750675.1	Lactiplantibacillus plantarum	missing	missing	25	44.48	25	25	24	20	17	17	3214485	242276	5	98.28	1.72	3018	3	58	1
GCF_002750695.1	Lactiplantibacillus plantarum	missing	missing	69	44.44	69	69	57	47	35	25	3207315	84892	12	98.28	0	3050	3	58	1
GCF_002751765.1	Lactiplantibacillus plantarum	milk product	missing	113	44.56	113	113	94	79	47	20	3123746	47640	24	96.55	0	2994	1	60	1
GCF_002868755.1	Lactiplantibacillus plantarum	kimchi	South Korea	4	44.55	4	4	4	4	4	3	3330006	3174864	1	98.28	1.72	3187	16	71	1
GCF_002868775.1	Lactiplantibacillus plantarum	kimchi	South Korea	2	44.49	2	2	2	2	2	2	3373076	3312096	1	98.28	1.72	3170	16	71	1
GCF_002872355.1	Lactiplantibacillus plantarum subsp. plantarum	food	South Korea	12	44.71	12	12	10	8	7	7	3135832	505337	3	98.28	1.72	2943	9	69	1
GCF_002895245.1	Lactiplantibacillus plantarum	napa cabbage kimchi	South Korea: Sancheong	1	44.59	1	1	1	1	1	1	3198690	3198690	1	98.28	1.72	3001	16	68	1
GCF_002906875.1	Lactiplantibacillus plantarum subsp. plantarum	Apis mellifera	Philippines: Los Banos	4	44.14	4	4	4	3	3	3	3541869	3359427	1	98.28	1.72	3371	16	78	1
GCF_002914965.1	Lactiplantibacillus plantarum	missing	Italy	19	44.5	19	19	19	17	15	13	3200023	794322	2	98.28	1.72	2995	3	61	1
GCF_002920935.1	Lactiplantibacillus plantarum	fermented milk	China	83	44.29	83	76	46	37	26	17	3292376	155005	7	98.28	0	3168	5	63	1
GCF_002943545.1	Lactiplantibacillus plantarum	brine of stinky tofu	China:Shanghai	7	44.38	7	7	6	5	5	3	3407054	3190599	1	98.28	1.72	3273	16	70	1
GCF_002948215.1	Lactiplantibacillus plantarum	Fermented Kimchi	South Korea	1	44.5	1	1	1	1	1	1	3291849	3291849	1	98.28	1.72	3113	16	75	1
GCF_002994725.1	Lactiplantibacillus plantarum	kefir	Spain: Granada	25	44.53	27	25	22	21	19	14	3220592	276444	4	98.28	1.72	3023	3	57	1
GCF_003020005.1	Lactiplantibacillus plantarum	missing	China	7	44.38	7	7	7	6	5	3	3412154	3175846	1	98.28	1.72	3244	16	67	1
GCF_003023825.1	Lactiplantibacillus plantarum	milk sample	India: Kolhapur	29	44.49	31	29	25	22	20	18	3200702	174093	6	98.28	1.72	3001	5	59	1
GCF_003045645.1	Lactiplantibacillus plantarum	Fruits and Vegetables	Pakistan:Sargodha	1	44.82	1	1	1	1	1	1	3022969	3022969	1	98.28	1.72	2853	1	59	1
GCF_003045665.1	Lactiplantibacillus plantarum	Fruits and Vegetables	Pakistan:Sargodha	1	44.59	1	1	1	1	1	1	3153897	3153897	1	98.28	1.72	2962	1	62	1
GCF_003045705.1	Lactiplantibacillus plantarum	Fruits and Vegetables	Pakistan:Sargodha	1	44.78	1	1	1	1	1	1	3092801	3092801	1	98.28	1.72	2881		58	1
GCF_003045725.1	Lactiplantibacillus plantarum	Fruits and Vegetables	Pakistan:Sargodha	1	44.81	1	1	1	1	1	1	3056826	3056826	1	98.28	1.72	2898		55	1
GCF_003046075.1	Lactiplantibacillus plantarum	sourdough	Turkey	87	44.32	87	87	70	60	44	27	3323426	74002	17	98.28	1.72	3150	3	59	1
GCF_003053025.1	Lactiplantibacillus plantarum	Commercial dietary supplements	USA:MD	23	44.66	27	21	12	10	9	8	3112434	386917	3	98.28	1.72	2909	8	69	1
GCF_003053035.1	Lactiplantibacillus plantarum	Commercial dietary supplements	USA:MD	43	44.36	50	34	29	27	22	16	3297935	253414	5	98.28	1.72	3084	7	63	1
GCF_003053045.1	Lactiplantibacillus plantarum	Commercial dietary supplements	USA:MD	36	44.51	38	32	26	25	20	16	3204040	233220	5	98.28	1.72	2990	7	61	1
GCF_003053165.1	Lactiplantibacillus plantarum	Commercial dietary supplements	USA:MD	32	44.53	36	30	24	22	19	13	3230315	253112	5	98.28	1.72	3026	7	59	1
GCF_003053185.1	Lactiplantibacillus plantarum	Commercial dietary supplements	USA:MD	25	44.66	32	23	16	11	11	10	3110555	314918	4	98.28	1.72	2912	4	68	1
GCF_003061725.1	Lactiplantibacillus plantarum	Commercial dietary supplements	USA:MD	48	44.5	71	45	42	39	31	20	3209569	126971	8	98.28	1.72	3000	9	66	1
GCF_003061765.1	Lactiplantibacillus plantarum	Commercial dietary supplements	USA:MD	35	44.51	40	33	30	28	23	17	3204619	173687	6	98.28	1.72	2998	7	62	1
GCF_003061785.1	Lactiplantibacillus plantarum	Commercial dietary supplements	USA:MD	37	44.35	42	28	23	21	16	14	3299791	253414	4	98.28	1.72	3084	8	67	1
GCF_003061805.1	Lactiplantibacillus plantarum	Commercial dietary supplements	USA:MD	21	44.5	25	18	15	15	14	13	3207029	308930	3	98.28	1.72	2997	8	66	1
GCF_003076435.1	Lactiplantibacillus plantarum	weaned piglets	China: Beijing	1	44.66	1	1	1	1	1	1	3164369	3164369	1	98.28	1.72	2942	16	69	1
GCF_003097595.1	Lactiplantibacillus plantarum	pig feed from feed plant	Japan: Kanagawa	8	44.34	8	8	7	6	4	3	3447624	3230192	1	98.28	1.72	3235	16	69	1
GCF_003143915.1	Lactiplantibacillus plantarum	White Kimchi (Baek Kimchi)	South Korea	2	44.54	2	2	2	2	2	1	3230597	3197727	1	98.28	1.72	3007	16	68	1
GCF_003258615.1	Lactiplantibacillus plantarum	piglet feces	South Korea	138	44.33	138	138	79	63	43	23	3306513	65121	17	98.28	0	3161	3	48	1
GCF_003269405.1	Lactiplantibacillus plantarum	kimchi	South Korea	1	44.56	1	1	1	1	1	1	3231249	3231249	1	98.28	1.72	2992	16	65	1
GCF_003286955.1	Lactiplantibacillus plantarum	kimchi	South Korea: Bundang	3	44.54	3	3	3	3	2	1	3250749	3182556	1	98.28	1.72	3026	16	69	1
GCF_003325395.1	Lactiplantibacillus plantarum	kimchi (traditional fermented korean dish)	South Korea: Pusan	3	44.63	3	3	3	3	3	1	3191992	3120761	1	98.28	1.72	2964	16	66	1
GCF_003325775.1	Lactiplantibacillus plantarum	Argentinean dry fermented sausages	Argentina: Tucuman	28	44.31	28	28	23	19	11	11	3370224	449362	3	98.28	1.72	3162	8	62	1
GCF_003344825.1	Lactiplantibacillus plantarum	yogurt-like dairy product	China	45	44.35	55	37	28	27	22	17	3311368	206039	5	98.28	1.72	3166	2	60	1
GCF_003344845.1	Lactiplantibacillus plantarum	yogurt-like dairy product	China	42	44.49	53	40	34	33	26	19	3256475	143716	9	98.28	1.72	3045	3	63	1
GCF_003345375.1	Lactiplantibacillus plantarum	honey	Germany	2	44.32	2	2	2	2	2	2	3387168	3326107	1	98.28	1.72	3193	16	70	1
GCF_003346075.1	Lactiplantibacillus plantarum	bryndza cheese	Slovakia	157	44.59	188	129	80	62	36	20	3098383	66128	16	98.28	0	2947	4	59	1
GCF_003346085.1	Lactiplantibacillus plantarum	bryndza cheese	Slovakia	97	44.95	97	91	74	54	34	13	3133676	79480	9	98.28	0	2974	2	60	1
GCF_003346105.1	Lactiplantibacillus plantarum	bryndza cheese	Slovakia	124	44.38	124	109	65	49	31	17	3200466	91377	9	98.28	1.72	3029	2	64	1
GCF_003346175.1	Lactiplantibacillus plantarum	ovine cheese	Slovakia	31	44.55	31	28	24	22	18	17	3119161	222500	5	98.28	1.72	2926	3	58	1
GCF_003346235.1	Lactiplantibacillus plantarum	bryndza cheese	Slovakia	178	44.69	178	156	109	80	36	13	2929680	36115	23	98.28	0	2869	2	56	1
GCF_003347445.1	Lactiplantibacillus plantarum	tropical fruit	Brazil	91	44.24	119	80	56	45	29	18	3429483	135572	8	98.28	1.72	3359	3	63	1
GCF_003347455.1	Lactiplantibacillus plantarum	tropical fruit	Brazil	71	44.44	89	62	46	39	33	20	3255304	110250	8	98.28	1.72	3170	3	61	1
GCF_003352125.1	Lactiplantibacillus plantarum	pickle	China: Shijiazhuang, Hebei province	1	44.64	1	1	1	1	1	1	3211268	3211268	1	98.28	1.72	3034	16	67	1
GCF_003428355.1	Lactiplantibacillus plantarum	kimchi	South Korea: Gyeonggi	1	44.52	1	1	1	1	1	1	3242652	3242652	1	98.28	1.72	3017	16	66	1
GCF_003429585.1	Lactiplantibacillus plantarum subsp. plantarum	Eup (fermented bamboo shoot)	India: Sikkim, North East India	2	44.64	2	2	2	2	2	2	3291651	3235952	1	98.28	1.72	2973	16	67	1
GCF_003469805.1	Lactiplantibacillus plantarum	feces	China: Shenzhen	125	44.41	125	118	101	87	53	14	3263560	42411	27	98.28	1.72	3048	4	58	1
GCF_003470765.1	Lactiplantibacillus plantarum	feces	China: Shenzhen	74	44.28	74	66	45	36	28	19	3287535	135404	8	98.28	1.72	3120	4	70	1
GCF_003545985.1	Lactiplantibacillus plantarum	fermented goat milk	Tajikistan	122	44.51	122	106	87	71	45	21	3243521	57113	18	98.28	1.72	3046	3	53	1
GCF_003577505.1	Lactiplantibacillus plantarum	kimchi	South Korea: Seoul	6	44.32	6	6	6	6	4	3	3452333	3280506	1	98.28	1.72	3264	16	73	1
GCF_003586485.1	Lactiplantibacillus plantarum	milk	Malaysia	2	44.54	2	2	2	2	2	1	3230619	3197744	1	98.28	1.72	3004	16	68	1
GCF_003589725.1	Lactiplantibacillus plantarum	healthy infant fecal samples	China:Zhejiang maternal and child health hospital	4	44.33	4	4	4	4	4	2	3412302	3268766	1	98.28	1.72	3199	16	71	1
GCF_003597595.1	Lactiplantibacillus plantarum	kimchi	South Korea	2	44.5	2	2	2	2	2	2	3262505	3205672	1	98.28	1.72	3044	16	68	1
GCF_003597615.1	Lactiplantibacillus plantarum	kimchi	South Korea	2	44.5	2	2	2	2	2	2	3275764	3221272	1	98.28	1.72	3061	16	68	1
GCF_003597635.1	Lactiplantibacillus plantarum	kimchi	South Korea	4	45.1	4	4	4	4	4	2	3175098	3034884	1	98.28	1.72	3017	16	65	1
GCF_003611015.1	Lactiplantibacillus plantarum	New Zealand cheese	New Zealand	6	44.53	6	6	6	6	4	3	3216285	3015495	1	98.28	0	3202	16	67	1
GCF_003627335.1	Lactiplantibacillus plantarum	healthy infant fecal samples	China:Zhejiang maternal and child health hospital	6	44.26	6	6	6	6	4	2	3434010	3261543	1	98.28	1.72	3246	16	71	1
GCF_003627355.1	Lactiplantibacillus plantarum	healthy infant fecal samples	China:Zhejiang maternal and child health hospital	4	44.5	4	4	4	4	3	1	3303780	3213092	1	98.28	1.72	3159	16	67	1
GCF_003692595.1	Lactiplantibacillus plantarum	missing	South Korea	5	44.26	5	5	5	5	4	4	3460294	3241428	1	98.28	1.72	3265	16	63	1
GCF_003692725.1	Lactiplantibacillus plantarum	fermented food	India:Hyderabad	31	44.49	47	28	23	21	19	14	3261135	245973	5	98.28	1.72	3074	5	63	1
GCF_003709415.1	Lactiplantibacillus plantarum	Fermented grains	China: Niulanshan Winery	71	44.39	77	69	58	52	36	25	3370509	87801	12	98.28	0	3222	16	62	1
GCF_003813125.1	Lactiplantibacillus plantarum	kimchi	South Korea	5	44.51	5	5	5	5	3	2	3281039	3167967	1	98.28	1.72	3141	16	75	1
GCF_003952885.1	Lactiplantibacillus plantarum subsp. plantarum	kimchi	South Korea: Seoul	3	44.63	3	3	3	3	3	1	3195678	3122126	1	98.28	1.72	3030	16	66	1
GCF_003966855.1	Lactiplantibacillus plantarum (firmicutes)	G_DNA_R_Antecubital fossa	missing	5	44.27	5	5	5	5	3	2	3415192	3267626	1	98.28	0	3295	16	74	1
GCF_003990985.1	Lactiplantibacillus plantarum	fermented food	India:Sikkim	60	44.29	67	52	41	36	29	25	3380786	135312	10	98.28	1.72	3195	9	68	1
GCF_003999275.1	Lactiplantibacillus plantarum	feces	China:Xinjiang	1	44.6	1	1	1	1	1	1	3232240	3232240	1	98.28	1.72	3040	16	69	1
GCF_003999605.1	Lactiplantibacillus plantarum	Yak fermented milk	China:Qinghai	5	44.87	5	5	3	3	1	1	2981934	2952198	1	98.28	1.72	2804	16	65	1
GCF_004000705.1	Lactiplantibacillus plantarum (firmicutes)	G_DNA_R_Antecubital fossa	missing	82	44.45	82	82	61	44	26	23	3305456	120850	9	98.28	1.72	3157	5	65	1
GCF_004025165.1	Lactiplantibacillus plantarum	missing	China: Tibet	72	44.43	78	61	44	36	28	16	3304635	163784	7	98.28	1.72	3120	2	57	1
GCF_004028295.1	Lactiplantibacillus plantarum	missing	China: Tibet	6	44.52	6	6	6	6	5	4	3249304	2991907	1	98.28	1.72	3087	16	67	1
GCF_004028315.1	Lactiplantibacillus plantarum	missing	China: Tibet	7	44.49	7	7	7	7	5	4	3273679	2991504	1	98.28	1.72	3124	16	67	1
GCF_004028335.1	Lactiplantibacillus plantarum	missing	China: Tibet	8	44.4	8	8	8	6	5	1	3403608	3213344	1	98.28	1.72	3266	16	69	1
GCF_004054305.1	Lactiplantibacillus plantarum	food	South Korea	7	44.34	7	7	7	6	5	5	3432486	3104408	1	96.55	1.72	3280	16	70	1
GCF_004055415.1	Lactiplantibacillus plantarum	food	South Korea	5	44.41	5	5	5	5	5	5	3509470	3127502	1	98.28	1.72	3307	16	69	1
GCF_004055435.1	Lactiplantibacillus plantarum	food	South Korea	4	44.54	4	4	4	4	4	3	3266619	3104820	1	98.28	1.72	3103	16	70	1
GCF_004078535.1	Lactiplantibacillus plantarum	food	South Korea	5	44.32	5	5	5	5	5	5	3418022	3181528	1	98.28	1.72	3293	16	69	1
GCF_004078645.1	Lactiplantibacillus plantarum	food	South Korea	7	44.32	7	7	7	7	5	3	3439060	3175757	1	98.28	1.72	3299	16	69	1
GCF_004087995.1	Lactiplantibacillus plantarum	food	South Korea	6	44.27	6	6	6	6	5	4	3448313	3105560	1	98.28	1.72	3301	16	70	1
GCF_004101325.1	Lactiplantibacillus plantarum	food	South Korea	5	44.34	5	5	5	5	5	4	3441456	3192137	1	98.28	1.72	3312	16	69	1
GCF_004101505.1	Lactiplantibacillus plantarum	food	South Korea	5	44.29	5	5	5	5	5	4	3543241	3277486	1	98.28	1.72	3340	16	68	1
GCF_004101545.1	Lactiplantibacillus plantarum	food	South Korea	3	44.56	3	3	3	2	2	2	3276501	3163668	1	98.28	1.72	3114	16	73	1
GCF_004101605.1	Lactiplantibacillus plantarum	food	South Korea	5	44.65	5	5	4	3	2	2	3118171	3038657	1	96.55	0	3033	16	71	1
GCF_004101625.1	Lactiplantibacillus plantarum	food	South Korea	6	44.38	6	6	6	6	5	2	3320714	3116436	1	98.28	1.72	3173	16	69	1
GCF_004101645.1	Lactiplantibacillus plantarum	food	South Korea	5	44.31	5	5	4	4	3	3	3480687	3182624	1	98.28	1.72	3349	16	69	1
GCF_004102845.1	Lactiplantibacillus plantarum	Milk tofu	China: Shanghai	158	44.12	158	144	87	64	37	20	3388070	56029	15	98.28	0	3229	8	64	1
GCF_004102885.1	Lactiplantibacillus plantarum	Dongbei pickle	China: Shanghai	59	44.46	72	41	21	19	16	14	3327759	350038	4	98.28	1.72	3096	2	43	1
GCF_004103495.1	Lactiplantibacillus plantarum	food	South Korea	1	44.47	1	1	1	1	1	1	3301805	3301805	1	98.28	1.72	3042	16	73	1
GCF_004103515.1	Lactiplantibacillus plantarum	food	South Korea	2	44.43	2	2	2	2	1	1	3316671	3301769	1	98.28	1.72	3069	16	73	1
GCF_004118615.1	Lactiplantibacillus plantarum	kinema	India: Sikkim	65	44.28	87	53	40	35	29	25	3384151	135926	10	98.28	1.72	3198	9	68	1
GCF_004122965.1	Lactiplantibacillus plantarum	missing	China: Tibet	71	44.34	72	65	43	31	21	17	3375722	156641	6	98.28	1.72	3230	3	56	1
GCF_004123035.1	Lactiplantibacillus plantarum	missing	China: Tibet	90	44.54	93	83	55	42	31	22	3166690	96605	10	98.28	1.72	2974	3	63	1
GCF_004123095.1	Lactiplantibacillus plantarum	missing	China: Tibet	63	44.41	75	57	40	32	27	21	3322120	139714	8	98.28	1.72	3143	1	63	1
GCF_004141755.1	Lactiplantibacillus plantarum	food	South Korea	7	44.4	7	7	7	7	5	3	3329372	3099030	1	98.28	1.72	3191	16	66	1
GCF_004141875.1	Lactiplantibacillus plantarum	food	South Korea	5	44.35	5	5	5	4	4	4	3388332	3179169	1	98.28	1.72	3271	16	69	1
GCF_004141895.1	Lactiplantibacillus plantarum	food	South Korea	5	44.25	5	5	5	5	4	3	3301393	3107572	1	98.28	0	3161	16	65	1
GCF_004212195.1	Lactiplantibacillus plantarum	milk tofu	China: Shanghai	158	44.12	158	144	87	64	37	20	3388070	56029	15	98.28	0	3229	8	64	1
GCF_004300925.1	Lactiplantibacillus plantarum	feces_Homo sapiens	China	80	44.64	106	69	53	41	33	24	3072013	92492	10	98.28	1.72	2895	4	63	1
GCF_004300935.1	Lactiplantibacillus plantarum	feces_Homo sapiens	China	83	44.64	107	70	52	42	33	24	3070953	99663	10	98.28	1.72	2891	4	63	1
GCF_004300945.1	Lactiplantibacillus plantarum	feces_Homo sapiens	China	83	44.64	105	71	54	43	33	24	3071597	92492	10	98.28	1.72	2896	4	63	1
GCF_004300955.1	Lactiplantibacillus plantarum	feces_Homo sapiens	China	86	44.64	109	71	55	44	33	23	3073465	99663	10	98.28	1.72	2897	4	63	1
GCF_004300965.1	Lactiplantibacillus plantarum	feces_Homo sapiens	China	86	44.64	107	72	54	44	33	23	3073017	99663	10	98.28	1.72	2893	3	62	1
GCF_004301025.1	Lactiplantibacillus plantarum	feces_Homo sapiens	China	96	44.61	128	81	57	47	34	22	3102206	86889	11	98.28	1.72	2919	3	62	1
GCF_004301035.1	Lactiplantibacillus plantarum	feces_Homo sapiens	China	83	44.64	105	72	56	44	33	23	3072649	93882	10	98.28	1.72	2892	5	63	1
GCF_004301045.1	Lactiplantibacillus plantarum	feces_Homo sapiens	China	100	44.62	160	88	59	48	35	23	3102940	86844	12	98.28	1.72	2927	3	63	1
GCF_004301055.1	Lactiplantibacillus plantarum	feces_Homo sapiens	China	102	44.62	145	85	58	46	34	22	3103415	86844	11	98.28	1.72	2919	3	61	1
GCF_004301075.1	Lactiplantibacillus plantarum	feces_Homo sapiens	China	101	44.61	157	86	59	48	36	24	3106143	85200	12	98.28	1.72	2921	4	61	1
GCF_004301125.1	Lactiplantibacillus plantarum	feces_Homo sapiens	China	100	44.63	209	88	59	49	37	25	3087829	85200	13	96.55	2.93	2887	3	60	1
GCF_004301135.1	Lactiplantibacillus plantarum	feces_Homo sapiens	China	194	44.85	269	160	91	64	34	22	3012555	53463	18	98.28	1.72	2805	4	67	1
GCF_004301145.1	Lactiplantibacillus plantarum	feces_Homo sapiens	China	105	44.64	141	89	59	47	35	21	3071613	86844	10	98.12	1.72	2882	3	62	1
GCF_004301155.1	Lactiplantibacillus plantarum	feces_Homo sapiens	China	137	44.67	185	108	68	53	37	26	3075186	68289	15	95.06	1.72	2809	4	57	1
GCF_004301205.1	Lactiplantibacillus plantarum	feces_Homo sapiens	China	90	44.63	108	78	59	47	34	23	3073108	92570	11	98.28	1.72	2897	3	63	1
GCF_004301225.1	Lactiplantibacillus plantarum	feces_Homo sapiens	China	121	44.57	152	102	66	55	40	25	3164918	71878	15	98.28	1.72	2941	3	60	1
GCF_004301235.1	Lactiplantibacillus plantarum	feces_Homo sapiens	China	119	44.57	145	97	64	52	39	28	3167800	76327	15	98.28	1.72	2935	2	56	1
GCF_004301245.1	Lactiplantibacillus plantarum	feces_Homo sapiens	China	107	44.57	132	88	57	45	33	23	3164245	93061	10	98.28	1.72	2948	3	60	1
GCF_004301255.1	Lactiplantibacillus plantarum	feces_Homo sapiens	China	114	44.57	142	96	64	51	38	27	3169821	73341	14	98.28	1.72	2936	2	60	1
GCF_004301305.1	Lactiplantibacillus plantarum	feces_Homo sapiens	China	112	44.57	143	93	59	48	36	23	3167001	85062	11	98.28	1.72	2944	3	59	1
GCF_004301325.1	Lactiplantibacillus plantarum	feces_Homo sapiens	China	110	44.57	137	94	59	47	34	23	3165603	87067	11	98.28	1.72	2945	3	58	1
GCF_004301335.1	Lactiplantibacillus plantarum	feces_Homo sapiens	China	118	44.56	138	99	62	50	37	26	3168695	79287	14	98.28	1.72	2940	3	59	1
GCF_004301345.1	Lactiplantibacillus plantarum	feces_Homo sapiens	China	123	44.57	152	102	66	55	38	26	3163770	74936	15	98.28	1.72	2941	3	57	1
GCF_004301355.1	Lactiplantibacillus plantarum	feces_Homo sapiens	China	119	44.57	140	100	63	52	38	26	3165413	84731	14	98.28	1.72	2938	3	59	1
GCF_004301395.1	Lactiplantibacillus plantarum	feces_Homo sapiens	China	119	44.57	155	101	63	52	38	27	3170051	79545	15	98.28	1.72	2936	3	59	1
GCF_004301425.1	Lactiplantibacillus plantarum	feces_Homo sapiens	China	117	44.57	143	95	61	50	37	24	3165479	84731	13	98.28	1.72	2939	3	59	1
GCF_004301435.1	Lactiplantibacillus plantarum	feces_Homo sapiens	China	126	44.58	155	106	69	58	41	25	3163268	69605	16	98.28	1.72	2937	3	59	1
GCF_004301445.1	Lactiplantibacillus plantarum	feces_Homo sapiens	China	115	44.57	144	96	61	50	37	25	3165596	76093	13	98.28	1.72	2936	3	58	1
GCF_004301455.1	Lactiplantibacillus plantarum	feces_Homo sapiens	China	111	44.57	138	94	61	49	37	25	3165000	85151	13	98.28	1.72	2939	3	58	1
GCF_004301485.1	Lactiplantibacillus plantarum	feces_Homo sapiens	China	122	44.57	147	103	66	55	40	27	3168180	69582	15	98.28	1.72	2938	3	59	1
GCF_004301545.1	Lactiplantibacillus plantarum	feces_Homo sapiens	China	92	44.62	114	77	57	47	35	24	3126585	86993	11	98.28	1.72	2915	3	60	1
GCF_004301555.1	Lactiplantibacillus plantarum	feces_Homo sapiens	China	116	44.56	142	96	61	50	38	27	3166213	85673	14	98.28	1.72	2938	3	58	1
GCF_004301565.1	Lactiplantibacillus plantarum	feces_Homo sapiens	China	108	44.57	137	91	59	47	35	24	3160372	87004	12	98.28	1.72	2939	3	60	1
GCF_004301585.1	Lactiplantibacillus plantarum	feces_Homo sapiens	China	110	44.57	135	92	61	50	36	25	3159433	85733	12	98.28	1.72	2946	3	60	1
GCF_004301595.1	Lactiplantibacillus plantarum	feces_Homo sapiens	China	95	44.6	120	83	55	44	34	23	3125935	86975	10	98.28	1.72	2914	3	60	1
GCF_004301645.1	Lactiplantibacillus plantarum	feces_Homo sapiens	China	115	44.57	136	93	60	49	36	25	3161061	85495	12	98.28	1.72	2942	2	59	1
GCF_004301655.1	Lactiplantibacillus plantarum	feces_Homo sapiens	China	111	44.59	135	91	60	49	37	24	3130484	85119	12	98.28	1.72	2915	3	56	1
GCF_004301685.1	Lactiplantibacillus plantarum	feces_Homo sapiens	China	109	44.56	131	92	60	48	35	24	3164763	86994	11	96.55	1.72	2937	3	60	1
GCF_004301695.1	Lactiplantibacillus plantarum	feces_Homo sapiens	China	107	44.56	141	92	60	48	36	24	3162591	85557	12	98.28	1.72	2938	3	59	1
GCF_004301705.1	Lactiplantibacillus plantarum	feces_Homo sapiens	China	101	44.59	125	86	57	46	36	25	3130918	85939	12	98.28	1.72	2920	3	60	1
GCF_004301725.1	Lactiplantibacillus plantarum	feces_Homo sapiens	China	109	44.57	136	93	60	48	36	25	3162111	85548	12	98.28	1.72	2942	3	55	1
GCF_004301765.1	Lactiplantibacillus plantarum	feces_Homo sapiens	China	117	44.57	138	96	62	50	37	25	3166843	76075	13	98.28	1.72	2937	3	59	1
GCF_004301775.1	Lactiplantibacillus plantarum	feces_Homo sapiens	China	111	44.57	139	93	60	48	36	25	3162594	85744	12	98.28	1.72	2933	3	58	1
GCF_004301795.1	Lactiplantibacillus plantarum	feces_Homo sapiens	China	104	44.6	129	88	59	48	37	25	3130496	84731	12	98.28	1.72	2917	3	58	1
GCF_004301805.1	Lactiplantibacillus plantarum	feces_Homo sapiens	China	103	44.6	126	86	57	46	35	24	3130589	87021	11	98.28	1.72	2918	3	60	1
GCF_004301815.1	Lactiplantibacillus plantarum	feces_Homo sapiens	China	110	44.56	143	94	59	47	35	24	3160950	84731	12	98.28	1.72	2938	3	57	1
GCF_004301865.1	Lactiplantibacillus plantarum	feces_Homo sapiens	China	108	44.56	138	93	61	49	36	25	3160852	85553	12	98.28	1.72	2943	3	56	1
GCF_004301875.1	Lactiplantibacillus plantarum	feces_rat	China	105	44.6	134	92	61	49	38	25	3132353	83998	13	98.28	1.72	2913	3	59	1
GCF_004301885.1	Lactiplantibacillus plantarum	feces_rat	China	113	44.6	137	97	66	55	41	25	3139158	65546	15	96.24	1.72	2913	2	59	1
GCF_004301905.1	Lactiplantibacillus plantarum	feces_rat	China	144	44.65	185	125	87	74	45	24	3246082	55227	21	93.81	0	2832	7	66	1
GCF_004301915.1	Lactiplantibacillus plantarum	feces_rat	China	136	44.58	161	115	72	59	39	25	3177857	65491	17	96.55	1.72	2938	2	60	1
GCF_004301955.1	Lactiplantibacillus plantarum	feces_rat	China	122	44.57	152	102	68	55	38	27	3169370	75252	15	98.28	1.72	2930	3	59	1
GCF_004301975.1	Lactiplantibacillus plantarum	feces_rat	China	126	44.58	162	106	64	51	38	25	3176670	76113	14	98.28	1.72	2939	6	60	1
GCF_004301995.1	Lactiplantibacillus plantarum	feces_rat	China	110	44.57	139	95	61	49	35	22	3166826	85440	11	98.28	1.72	2945	3	57	1
GCF_004302005.1	Lactiplantibacillus plantarum	feces_rat	China	115	44.58	145	97	62	49	36	25	3166531	85618	13	98.28	1.72	2938	3	60	1
GCF_004302035.1	Lactiplantibacillus plantarum	feces_rat	China	117	44.57	142	97	63	50	37	26	3162124	85651	14	98.28	1.72	2941	2	58	1
GCF_004302055.1	Lactiplantibacillus plantarum	feces_rat	China	109	44.57	136	90	60	49	35	24	3159899	85811	11	98.28	1.72	2941	2	59	1
GCF_004302065.1	Lactiplantibacillus plantarum	feces_rat	China	100	44.62	121	84	62	49	36	24	3137741	85208	12	98.28	1.72	2916	3	56	1
GCF_004302105.1	Lactiplantibacillus plantarum	feces_rat	China	118	44.57	150	98	63	51	38	26	3169375	69007	14	98.28	1.72	2939	3	58	1
GCF_004302115.1	Lactiplantibacillus plantarum	feces_rat	China	115	44.57	142	96	63	51	37	24	3162972	76245	13	98.28	1.72	2942	3	60	1
GCF_004302125.1	Lactiplantibacillus plantarum	feces_rat	China	125	44.57	148	107	68	56	40	23	3167878	72441	15	98.28	1.72	2933	3	59	1
GCF_004302135.1	Lactiplantibacillus plantarum	feces_rat	China	98	44.62	121	81	59	49	36	25	3133644	87045	12	98.28	1.72	2913	3	59	1
GCF_004302185.1	Lactiplantibacillus plantarum	feces_rat	China	96	44.62	121	83	60	50	36	26	3133076	84731	13	98.28	1.72	2912	3	59	1
GCF_004302195.1	Lactiplantibacillus plantarum	feces_rat	China	109	44.6	133	93	62	51	37	23	3128728	76059	13	98.28	1.72	2920	3	56	1
GCF_004302205.1	Lactiplantibacillus plantarum	feces_rat	China	124	44.57	161	107	70	57	41	28	3163006	65309	17	98.28	1.72	2931	3	57	1
GCF_004302215.1	Lactiplantibacillus plantarum	feces_rat	China	115	44.56	161	96	60	49	36	23	3167519	84743	12	98.28	1.72	2941	5	58	1
GCF_004302255.1	Lactiplantibacillus plantarum	feces_rat	China	112	44.57	139	95	61	51	38	26	3173101	76539	14	98.28	1.72	2952	2	59	1
GCF_004302285.1	Lactiplantibacillus plantarum	feces_rat	China	117	44.57	146	98	65	53	38	25	3168933	76115	14	98.28	1.72	2936	3	55	1
GCF_004302295.1	Lactiplantibacillus plantarum	feces_rat	China	113	44.58	131	94	60	50	37	26	3144290	84955	13	98.28	1.72	2917	2	60	1
GCF_004302305.1	Lactiplantibacillus plantarum	feces_rat	China	114	44.57	143	95	63	51	37	23	3166282	85406	13	98.28	1.72	2938	3	59	1
GCF_004302315.1	Lactiplantibacillus plantarum	feces_rat	China	128	44.57	194	108	60	50	37	23	3176684	79007	12	98.28	1.72	2938	6	60	1
GCF_004302345.1	Lactiplantibacillus plantarum	feces_rat	China	91	44.61	118	78	57	47	35	24	3125580	87004	12	98.28	1.72	2913	3	60	1
GCF_004302385.1	Lactiplantibacillus plantarum	feces_rat	China	120	44.57	152	102	64	53	39	27	3165017	65234	15	98.28	1.72	2934	4	57	1
GCF_004302395.1	Lactiplantibacillus plantarum	feces_rat	China	117	44.57	143	97	63	51	38	27	3168252	80068	15	98.28	1.72	2935	3	59	1
GCF_004302405.1	Lactiplantibacillus plantarum	feces_rat	China	117	44.57	143	98	62	51	39	27	3164615	79450	15	98.28	1.72	2939	3	60	1
GCF_004302415.1	Lactiplantibacillus plantarum	feces_rat	China	114	44.57	155	95	60	48	37	25	3166229	85122	13	98.28	1.72	2943	5	58	1
GCF_004302445.1	Lactiplantibacillus plantarum	feces_rat	China	120	44.57	141	98	62	51	37	25	3170169	76098	13	98.28	1.72	2939	3	59	1
GCF_004302485.1	Lactiplantibacillus plantarum	feces_rat	China	90	44.65	119	77	59	48	35	22	3098903	94001	11	98.28	1.72	2890	3	60	1
GCF_004302495.1	Lactiplantibacillus plantarum	feces_rat	China	92	44.65	115	82	63	53	38	25	3097505	76306	14	98.28	1.72	2893	3	60	1
GCF_004302505.1	Lactiplantibacillus plantarum	feces_rat	China	117	44.57	143	96	58	48	36	26	3167551	85632	13	98.28	1.72	2930	3	60	1
GCF_004302515.1	Lactiplantibacillus plantarum	feces_rat	China	119	44.57	146	100	63	51	37	25	3164306	76101	13	98.28	1.72	2935	3	59	1
GCF_004302535.1	Lactiplantibacillus plantarum	feces_rat	China	109	44.57	136	92	58	48	35	24	3158978	84869	12	98.28	1.72	2943	3	56	1
GCF_004302585.1	Lactiplantibacillus plantarum	feces_rat	China	116	44.57	144	96	61	49	37	25	3168094	85154	13	98.28	1.72	2937	2	58	1
GCF_004302615.1	Lactiplantibacillus plantarum	feces_rat	China	105	44.62	121	87	65	53	39	27	3136612	77704	15	98.28	1.72	2913	3	56	1
GCF_004302625.1	Lactiplantibacillus plantarum	feces_rat	China	136	44.62	163	120	88	72	46	22	3139930	50947	22	98.12	1.72	2911	2	62	1
GCF_004302645.1	Lactiplantibacillus plantarum	feces_rat	China	118	44.57	146	99	64	52	39	27	3165315	76108	15	98.28	1.72	2942	3	60	1
GCF_004302685.1	Lactiplantibacillus plantarum	feces_rat	China	106	44.57	134	90	55	45	34	24	3159625	96753	11	97.65	1.72	2938	3	57	1
GCF_004302695.1	Lactiplantibacillus plantarum	feces_rat	China	114	44.6	134	95	65	53	40	27	3133084	72828	15	98.28	1.72	2916	2	59	1
GCF_004302715.1	Lactiplantibacillus plantarum	feces_rat	China	106	44.6	133	90	61	50	38	27	3130749	85668	14	98.28	1.72	2915	3	58	1
GCF_004302725.1	Lactiplantibacillus plantarum	feces_rat	China	101	44.6	123	86	55	46	35	24	3126082	86972	11	98.28	1.72	2921	3	60	1
GCF_004302745.1	Lactiplantibacillus plantarum	feces_rat	China	105	44.6	126	89	57	47	36	24	3127954	85498	12	96.55	1.72	2920	3	58	1
GCF_004319665.1	Lactiplantibacillus plantarum	Korean infant feces	South Korea: Seoul	6	44.37	6	6	6	4	3	3	3378627	3224098	1	98.28	1.72	3134	16	63	1
GCF_004328745.1	Lactiplantibacillus plantarum	missing	USA: Davis, CA	6	44.53	6	6	6	6	4	3	3217131	3015457	1	98.28	0	3222	16	67	1
GCF_004337615.1	Lactiplantibacillus plantarum	kimchi	South Korea	11	44.11	11	11	11	10	9	7	3649371	3184808	1	98.28	1.72	3462	16	71	1
GCF_004354995.1	Lactiplantibacillus plantarum	Homo sapiens	USA: Maryland	20	44.32	20	17	13	13	12	11	3327225	380627	4	98.28	1.72	3138	7	63	1
GCF_004368485.1	Lactiplantibacillus plantarum	cheese	Norway	70	44.45	70	55	42	36	26	20	3262273	141620	8	98.28	1.72	3109	8	69	1
GCF_004403045.2	Lactiplantibacillus plantarum	missing	Russia	43	44.4	43	37	29	26	24	23	3301244	219594	6	98.28	1.72	3095	7	68	1
GCF_004404125.1	Lactiplantibacillus plantarum	missing	Russia	49	44.4	49	35	28	26	24	23	3306773	219594	6	98.28	1.88	3101	7	68	1
GCF_004683785.1	Lactiplantibacillus plantarum	Mahewu	Zimbabwe	192	44.4	192	181	103	73	46	20	3332995	48435	23	98.28	0	3178	10	45	1
GCF_004730965.1	Lactiplantibacillus plantarum	Pinot noir wine	Argentina: Provincia de Rio Negro	1	44.24	1	1	1	1	1	1	3534932	3534932	1	98.28	0	3408	16	74	1
GCF_005576935.1	Lactiplantibacillus plantarum subsp. plantarum	Angelica gigas Nakai root surface	South Korea	4	44.34	4	4	4	4	4	3	3380674	3198645	1	98.28	1.72	3203	16	66	1
GCF_005864275.1	Lactiplantibacillus plantarum	missing	Switzerland	94	44.43	100	90	71	52	39	21	3252541	79844	13	98.28	0	3143	8	68	1
GCF_006364975.1	Lactiplantibacillus plantarum	vietnamese human feces	Viet Nam	21	44.5	21	21	17	16	15	12	3202912	366015	3	98.28	1.72	2997	3	61	1
GCF_006494465.1	Lactiplantibacillus plantarum	traditional cheese	China	110	44.41	110	110	76	63	37	20	3087779	65516	14	98.28	0	2950	7	61	1
GCF_006770485.1	Lactiplantibacillus plantarum	healthy adult fecal sample	China	3	44.47	3	3	3	3	3	3	3303360	3181760	1	98.28	1.72	3076	16	69	1
GCF_006770505.1	Lactiplantibacillus plantarum	healthy adult fecal sample	China	2	44.47	2	2	2	2	2	2	3259255	3194447	1	98.28	1.72	3035	16	68	1
GCF_007833595.1	Lactiplantibacillus plantarum	turbot	China: Dalian	2	44.5	2	2	2	2	2	2	3306722	3255555	1	98.28	1.72	3076	16	67	1
GCF_007989145.1	Lactiplantibacillus plantarum subsp. plantarum (firmicutes)	missing	missing	60	44.47	60	57	48	43	32	20	3191823	115585	9	98.28	1.72	2997	2	33	1
GCF_008016415.1	Lactiplantibacillus plantarum	cell culture	missing	70	44.38	70	70	37	29	22	19	3311088	153863	7	98.28	1.72	3209	7	63	1
GCF_008016845.1	Lactiplantibacillus plantarum	feces	Spain	86	44.56	116	76	54	46	32	17	3172123	101756	8	98.28	0	3031	8	64	1
GCF_008016855.1	Lactiplantibacillus plantarum	feces	Spain	104	44.52	136	87	55	46	32	17	3201402	101756	9	98.28	0	3051	7	63	1
GCF_008016925.1	Lactiplantibacillus plantarum	feces	Spain	94	44.54	128	81	55	48	34	18	3180546	101756	9	98.28	0	3032	11	64	1
GCF_008868495.1	Lactiplantibacillus plantarum	Silage	missing	50	44.42	62	45	32	27	22	18	3229723	157051	6	98.28	0	3044	8	66	1
GCF_009619495.1	Lactiplantibacillus plantarum	missing	Germany	3	44.47	3	3	3	3	3	2	3333531	3221805	1	98.28	1.72	3130	16	69	1
GCF_009720585.1	Lactiplantibacillus plantarum	kimchi (Korean traditional fermented food)	South Korea:Incheon	4	44.4	4	4	4	4	4	3	3382104	3206264	1	98.28	1.72	3190	16	70	1
GCF_009756965.1	Lactiplantibacillus plantarum	Watery Kimchi (cabbage)	South Korea: Pohang City	8	44.15	8	8	7	7	7	6	3528017	3163333	1	98.28	0	3362	16	68	1
GCF_009759825.1	Lactiplantibacillus plantarum	human feces (woman, 60 years old)	Russia	9	44.36	9	9	8	7	6	3	3363821	3081029	1	98.28	0	3213	16	78	1
GCF_009759845.1	Lactiplantibacillus plantarum	human feces (woman, 24 years old)	Russia: Kislovodsk	5	44.57	5	5	4	2	2	1	3238595	3191354	1	98.28	1.72	2992	16	65	1
GCF_009762745.1	Lactiplantibacillus plantarum	probiotic preparation "Lactobacterinum"	Russia	2	44.42	2	2	2	1	1	1	3332776	3323296	1	98.28	1.72	3116	16	73	1
GCF_009766165.1	Lactiplantibacillus plantarum	Acid Camel milk	Mongolia:former hungai province	164	44.89	231	141	80	60	44	24	3275647	56073	19	94.83	0	2996	2	61	1
GCF_009766195.1	Lactiplantibacillus plantarum	Acid yak milk	China:Gansu	115	44.62	157	95	54	43	30	21	3174089	85845	9	98.28	1.72	2919	3	60	1
GCF_009807195.1	Lactiplantibacillus plantarum	missing	China:Sichuan	101	44.26	101	75	52	43	28	23	3392439	126039	10	98.28	0	3231	2	56	1
GCF_009807205.1	Lactiplantibacillus plantarum	missing	China:Sichuan	96	44.36	96	72	51	43	29	23	3332603	126039	10	98.28	0	3175	2	56	1
GCF_009807215.1	Lactiplantibacillus plantarum	missing	China:Sichuan	104	44.26	104	78	54	45	29	23	3391542	121303	11	98.28	0	3230	2	56	1
GCF_009863935.1	Lactiplantibacillus plantarum	Mahewu	Zimbabwe	7	44.61	7	6	3	3	3	3	3223024	1560886	2	98.28	1.72	2985	7	56	1
GCF_009864015.1	Lactiplantibacillus plantarum	spoiled beer	Germany	6	44.37	6	6	4	4	3	1	3327263	3222977	1	98.28	1.72	3124	7	65	1
GCF_009889735.1	Lactiplantibacillus plantarum	Hunan smoked pork	China:Hunan	43	44.34	43	39	35	33	23	17	3380488	179231	7	98.28	1.72	3193	8	66	1
GCF_009889775.1	Lactiplantibacillus plantarum	Raspberry juice	Sweden:Stockholm	27	44.44	27	24	21	19	16	14	3309196	238162	5	98.28	1.72	3104	7	59	1
GCF_009889825.1	Lactiplantibacillus plantarum	Hunan smoked pork	China:Hunan	50	44.34	50	40	35	32	23	17	3380582	177756	7	98.28	1.72	3187	7	66	1
GCF_009889835.1	Lactiplantibacillus plantarum	Chinese pickles (in soy sauce)	China:Shaanxi	47	44.34	47	43	37	35	23	17	3379380	163530	7	98.28	1.72	3184	7	66	1
GCF_009889865.1	Lactiplantibacillus plantarum	Hunan smoked pork	China:Hunan	44	44.32	44	40	36	34	24	17	3393556	163530	7	98.28	1.72	3203	8	66	1
GCF_009889885.1	Lactiplantibacillus plantarum	Chinese pickles (in soy sauce)	China:Shaanxi	49	44.34	49	44	37	34	22	18	3378607	177279	7	98.28	1.72	3186	7	66	1
GCF_009889895.1	Lactiplantibacillus plantarum	Chinese pickles (in soy sauce)	China:Shaanxi	45	44.34	45	42	35	33	23	17	3378932	177777	7	98.28	1.72	3185	7	66	1
GCF_009889925.1	Lactiplantibacillus plantarum	Chinese pickles (in soy sauce)	China:Shaanxi	45	44.34	45	41	35	33	23	17	3381459	179252	7	98.28	1.72	3190	8	68	1
GCF_009889935.1	Lactiplantibacillus plantarum	Chinese pickles (in soy sauce)	China:Shaanxi	44	44.34	44	41	35	33	22	17	3378819	177777	7	98.28	1.72	3188	7	66	1
GCF_009889965.1	Lactiplantibacillus plantarum	Chinese pickles (in soy sauce)	China:Shaanxi	44	44.32	44	41	35	33	23	17	3393827	179252	7	98.28	1.72	3202	7	66	1
GCF_009889975.1	Lactiplantibacillus plantarum	Cured beef	China:Shaanxi	39	44.32	39	33	22	18	13	12	3396680	274863	4	98.28	1.72	3215	9	65	1
GCF_009889995.1	Lactiplantibacillus plantarum	Chinese pickles (in soy sauce)	China:Shaanxi	57	44.42	57	46	30	23	17	14	3351094	328511	4	98.28	1.72	3129	8	61	1
GCF_009890025.1	Lactiplantibacillus plantarum	Chinese sauerkraut	China:Shaanxi	48	44.32	48	38	25	21	15	13	3394386	255935	5	98.28	1.72	3206	9	65	1
GCF_009890045.1	Lactiplantibacillus plantarum	Chinese sauerkraut	China:Shaanxi	39	44.32	39	33	23	20	16	13	3396212	255935	5	98.28	1.72	3211	9	65	1
GCF_009890055.1	Lactiplantibacillus plantarum	Cured beef	China:Shaanxi	46	44.33	46	42	37	35	21	16	3393735	221885	6	98.28	1.72	3199	8	66	1
GCF_009913615.1	Lactiplantibacillus plantarum	infant faecal	South Korea	1	44.6	1	1	1	1	1	1	3223642	3223642	1	98.28	1.72	2957	16	62	1
GCF_009913635.1	Lactiplantibacillus plantarum	infant faecal	South Korea	1	44.6	1	1	1	1	1	1	3223644	3223644	1	98.28	1.72	2957	16	62	1
GCF_009913655.1	Lactiplantibacillus plantarum	infant faecal	South Korea	1	44.6	1	1	1	1	1	1	3223643	3223643	1	98.28	1.72	2957	16	62	1
GCF_009913675.1	Lactiplantibacillus plantarum	Pickled Green Chili Peppers	South Korea	7	44.25	7	7	7	7	7	4	3478302	3192505	1	98.28	1.72	3211	18	82	1
GCF_009913695.1	Lactiplantibacillus plantarum	kimchi	South Korea	4	44.43	4	4	4	4	4	2	3344317	3198315	1	98.28	1.72	3089	16	67	1
GCF_009913835.1	Lactiplantibacillus plantarum	young radish kimchi	South Korea	6	44.43	6	6	6	6	4	2	3358114	3170950	1	98.28	1.72	3147	16	67	1
GCF_009913855.1	Lactiplantibacillus plantarum	young radish kimchi	South Korea	6	44.34	6	6	6	6	5	2	3416247	3213319	1	98.28	1.72	3209	16	68	1
GCF_009913975.1	Lactiplantibacillus plantarum	Soybean paste (Chonggugjang)	South Korea	3	44.41	3	3	3	3	3	3	3377893	3249738	1	98.28	1.72	3168	16	69	1
GCF_009914095.1	Lactiplantibacillus plantarum	Water kimchi	South Korea	5	44.41	5	5	5	5	5	3	3410777	3226492	1	98.28	1.72	3250	16	67	1
GCF_009914805.1	Lactiplantibacillus plantarum	Autochthonous strain isolated from spontaneously fermented Croatian's white cabbage Brassica oleracea var. capitata cultivar Varazdinski	Croatia: Varazdin	14	44.42	14	14	13	13	11	11	3268876	499948	3	98.28	1.72	3082	3	63	1
GCF_009935675.1	Lactiplantibacillus plantarum	kimchi	South Korea	138	44.33	138	138	79	63	43	23	3306513	65121	17	98.28	0	3161	3	48	1
GCF_009937825.1	Lactiplantibacillus plantarum	Diced Radish Kimchi	South Korea	6	44.39	6	6	6	6	5	3	3272716	3074489	1	98.28	1.72	3022	16	63	1
GCF_010092485.1	Lactiplantibacillus plantarum	Canine feces	South Korea:Jeongeup-si	3	44.44	3	3	3	3	3	2	3348896	3250114	1	98.28	1.72	3126	16	68	1
GCF_010586945.1	Lactiplantibacillus plantarum	missing	Denmark	2	44.35	2	2	2	2	2	2	3356433	3295668	1	98.28	1.72	3141	16	67	1
GCF_011009755.1	Lactiplantibacillus plantarum	fecal sample	United Kingdom	44	44.38	57	35	27	20	14	13	3305334	370047	4	98.28	1.72	3113	9	65	1
GCF_011022295.1	Lactiplantibacillus plantarum	cell culture	China: Shanghai	5	44.54	5	5	5	5	4	2	3243828	3085008	1	98.28	0	3052	16	65	1
GCF_011040375.1	Lactiplantibacillus plantarum	missing	Argentina: Puerto de Rawson, Chubut	97	44.37	97	87	66	50	33	22	3333756	100495	11	98.28	1.72	3134	7	64	1
GCF_011170185.2	Lactiplantibacillus plantarum (firmicutes)	missing	missing	1	44.49	1	1	1	1	1	1	3269320	3269320	1	98.28	1.72	3156	16	69	1
GCF_011304595.2	Lactiplantibacillus plantarum	Homo sapiens	Slovakia: Kosice	6	44.47	6	6	6	6	5	3	3427903	3182330	1	98.28	1.72	3276	15	69	1
GCF_011421665.1	Lactiplantibacillus plantarum	feces	India: Punjab	61	44.47	72	48	29	27	21	16	3287003	239066	6	98.28	2.87	3132	5	64	1
GCF_012070635.1	Lactiplantibacillus plantarum	Homo sapiens	India: Punjab	47	44.52	56	40	32	29	22	18	3178256	239387	6	98.28	1.72	3029	3	49	1
GCF_012109355.1	Lactiplantibacillus plantarum	kimchi	South Korea: Seoul	5	44.46	5	5	5	5	5	3	3253666	3037092	1	98.28	1.72	3058	16	70	1
GCF_012272935.1	Lactiplantibacillus plantarum	dahi	India	58	44.35	65	51	33	28	22	18	3312404	231289	5	98.28	1.72	3131	3	63	1
GCF_012689225.1	Lactiplantibacillus plantarum	cheese	France: Aurillac	132	44.4	223	112	77	58	39	22	3308922	62032	14	98.28	1.72	3145	8	62	1
GCF_012932405.1	Lactiplantibacillus plantarum	Homo sapiens	USA	62	44.22	133	40	30	25	18	15	3434942	388992	4	98.28	1.72	3262	8	68	1
GCF_012935555.1	Lactiplantibacillus plantarum	Homo sapiens	USA	245	44.14	349	129	69	55	39	21	3584387	91348	12	98.28	1.72	3439	8	68	1
GCF_012974545.1	Lactiplantibacillus plantarum	kimchi	South Korea	1	44.59	1	1	1	1	1	1	3227194	3227194	1	98.28	1.72	3008	16	67	1
GCF_013155145.1	Lactiplantibacillus plantarum	Fermented Okpei-Onitsha	Nigeria	1	44.26	1	1	1	1	1	1	3327596	3327596	1	98.28	1.72	3134	7	67	1
GCF_013256965.1	Lactiplantibacillus plantarum subsp. plantarum	wheat germ	Brazil	3	44.52	3	3	3	2	2	1	3230201	3191656	1	98.28	1.72	3003	13	66	1
GCF_013305265.1	Lactiplantibacillus plantarum	Orange	Taiwan	5	44.47	5	5	5	5	2	1	3264501	3171824	1	98.28	1.72	3031	16	62	1
GCF_013307305.1	Lactiplantibacillus plantarum	kefir	Chile:Valparaiso	74	44.38	74	63	41	35	25	20	3346392	144356	8	98.28	1.72	3135	8	63	1
GCF_013367715.1	Lactiplantibacillus plantarum	Human GI tract	Sweden	3	44.39	3	3	3	3	3	2	3366732	3265930	1	98.28	1.72	3147	16	67	1
GCF_013377705.1	Lactiplantibacillus plantarum	gut	China:Hubei	19	44.43	19	19	14	13	11	11	3285934	410697	4	98.28	1.72	3079	9	64	1
GCF_013458335.1	Lactiplantibacillus plantarum	Chaeturichthys stigmatias	China: Qingdao	3	44.31	3	3	3	3	3	2	3364901	3244416	1	98.28	1.72	3153	16	68	1
GCF_013487805.1	Lactiplantibacillus plantarum	Fermented onions	South Korea: pohang city	3	44.34	3	3	3	3	3	2	3470030	3351949	1	98.28	1.72	3294	16	68	1
GCF_013694305.1	Lactiplantibacillus plantarum	Fermented Okpei-Nsukka	Nigeria	1	44.53	1	1	1	1	1	1	3206342	3206342	1	98.28	1.72	3018	8	68	1
GCF_013753885.1	Lactiplantibacillus plantarum	GI tract	Sweden	17	44.67	17	17	12	9	8	7	3109162	483206	3	98.28	1.72	2910	4	67	1
GCF_013808505.1	Lactiplantibacillus plantarum	Bouhezza (fresh cheese)	Algeria: Batna region	92	44.4	96	78	52	38	31	22	3185219	99160	10	98.28	0	3036	9	65	1
GCF_013808525.1	Lactiplantibacillus plantarum	Rayeb (fermented milk)	Algeria: El Ghadir region	90	44.41	95	77	53	38	31	22	3185009	99160	10	98.28	0	3037	9	65	1
GCF_013808535.1	Lactiplantibacillus plantarum	Klila (mild-ripened cheese)	Algeria: Household region	87	44.5	90	73	54	41	33	22	3153873	87222	9	98.28	0	2993	9	65	1
GCF_014041895.1	Lactiplantibacillus plantarum	fermented food	South Korea:Cheonan-si	1	44.56	1	1	1	1	1	1	3231383	3231383	1	98.28	1.72	2991	16	65	1
GCF_014084065.1	Lactiplantibacillus plantarum	Fermented pork (nham)	Thailand	6	44.38	6	6	4	3	3	2	3323585	3218570	1	98.28	1.72	3100	16	63	1
GCF_014131735.1	Lactiplantibacillus plantarum	pickled cabbage	missing	2	44.5	2	2	2	1	1	1	3250154	3242936	1	98.28	1.72	3027	16	66	1
GCF_014132175.1	Lactiplantibacillus plantarum (firmicutes)	missing	missing	69	44.23	163	51	33	31	23	20	3529123	194498	7	98.28	1.72	3389	9	75	1
GCF_014324175.1	Lactiplantibacillus plantarum	gut	Italy: Bologna	36	44.39	53	32	25	23	20	17	3270728	250892	5	98.28	3.45	3077	8	65	1
GCF_014840995.1	Lactiplantibacillus plantarum	kimchi	South Korea: Cheong-ju	3	44.41	3	3	3	3	2	2	3317677	3247789	1	98.28	1.72	3087	16	68	1
GCF_014878225.1	Lactiplantibacillus plantarum	homemade dahi	India: Sikkim	55	44.35	58	49	31	26	20	17	3314412	231289	5	98.28	1.72	3131	3	63	1
GCF_015377525.1	Lactiplantibacillus plantarum	probitic products	China:Zhejiang province	3	44.64	3	3	2	1	1	1	3210841	3199525	1	98.28	1.72	2987	16	63	1
GCF_015547405.1	Lactiplantibacillus plantarum	stool	USA	114	44.45	114	114	76	62	41	22	3249628	71635	16	98.28	1.72	3051	3	26	1
GCF_015549145.1	Lactiplantibacillus plantarum	stool	USA	34	44.5	34	34	30	28	23	15	3203703	272599	5	98.28	1.72	3024	4	63	1
GCF_015556355.1	Lactiplantibacillus plantarum	stool	USA	109	44.3	109	109	70	55	34	19	3300251	78786	12	98.28	1.72	3082	7	63	1
GCF_015558185.1	Lactiplantibacillus plantarum	stool	USA	65	44.22	65	65	37	27	17	16	3414958	213537	6	98.28	1.72	3182	5	64	1
GCF_015559875.1	Lactiplantibacillus plantarum	stool	USA	50	44.45	50	50	35	32	27	18	3305832	153750	7	98.28	1.72	3114	4	67	1
GCF_015561225.1	Lactiplantibacillus plantarum	stool	USA	51	44.45	51	51	26	22	16	11	3363397	278363	5	98.28	1.72	3193	6	62	1
GCF_015689055.1	Lactiplantibacillus plantarum	cell culture	Turkey	1	44.87	1	1	1	1	1	1	3308748	3308748	1	98.28	1.72	2827	16	67	1
GCF_015693925.1	Lactiplantibacillus plantarum	Traditional Chinese fermented soybeans	China:Nanchang,Jiangxi	1	44.56	1	1	1	1	1	1	3304282	3304282	1	98.28	1.72	3071	16	65	1
GCF_015694325.1	Lactiplantibacillus plantarum	Drosophila melanogaster	USA: Glendale, Arizona	92	44.19	139	83	59	52	32	20	3493824	118894	9	98.28	1.72	3334	8	73	1
GCF_015714775.1	Lactiplantibacillus plantarum subsp. plantarum	Ethiopian Kocho	Ethiopia: Addis Ababa	32	44.47	40	29	23	21	16	13	3216179	301551	3	98.28	1.72	3030	3	62	1
GCF_016029535.1	Lactiplantibacillus plantarum	Cocoa bean fermentation	Brazil: Ilheus, Bahia State	22	44.61	45	20	16	16	16	11	3154417	345348	4	98.28	1.72	2972	8	68	1
GCF_016066915.1	Lactiplantibacillus plantarum	Sichuan pickle	China:Chengdu	18	44.16	18	18	8	6	6	3	3433913	3143410	1	98.28	0	3250	16	67	1
GCF_016415605.1	Lactiplantibacillus plantarum	Sichuan Red Original Yak Yogurt	China: Qinghai Tibet Plateau	5	44.42	5	5	5	5	5	4	3333809	3098742	1	98.28	1.72	3184	16	65	1
GCF_016598735.1	Lactiplantibacillus plantarum	cell culture	China:Chengdu	14	44.15	14	14	11	8	6	3	3450683	3143149	1	98.28	0	3276	16	67	1
GCF_016775685.1	Lactiplantibacillus plantarum	chinese pickle	China:Chongqing	6	44.5	6	6	6	4	3	2	3269258	3152304	1	98.28	1.72	3143	16	70	1
GCF_016812075.1	Lactiplantibacillus plantarum	stinky xiancaigeng	China:Hangzhou	2	44.45	2	2	2	2	2	2	3411020	3291636	1	98.28	1.72	3199	16	76	2
GCF_016838645.1	Lactiplantibacillus plantarum	Ripening beef	South Korea	6	44.24	6	6	6	5	4	3	3418157	3233034	1	98.28	0	3212	16	66	1
GCF_016894405.1	Lactiplantibacillus plantarum	Ogi (red sorghum)	Nigeria	7	44.39	7	7	7	5	4	2	3366401	3206992	1	98.28	1.72	3149	16	66	1
GCF_017068235.1	Lactiplantibacillus plantarum	Fu-Tsai (Fermented vegetable, food)	Taiwan	4	44.47	4	4	4	4	4	2	3333099	3211085	1	96.55	1.72	3151	17	71	1
GCF_017301935.1	Lactiplantibacillus plantarum	Scophthalmus maximus	China:Dalian	2	44.49	2	2	2	2	2	2	3310911	3257370	1	98.28	1.72	3112	16	67	1
GCF_017351995.1	Lactiplantibacillus plantarum	Rice wine rice syrup	China:shanghai	5	44.45	5	5	5	4	4	2	3364024	3219240	1	98.28	1.72	3140	16	64	1
GCF_017576965.1	Lactiplantibacillus plantarum	Traditional fermented dairy products in Inner Mongolia	China:Inner Mongolia	7	44.47	7	7	7	7	6	2	3274275	3025306	1	98.28	0	3118	16	73	1
GCF_017580905.1	Lactiplantibacillus plantarum	Brown flour teff injera	Ethiopia	7	44.43	7	7	7	7	4	3	3112876	2919055	1	98.28	0	3125	16	64	1
GCF_017580925.1	Lactiplantibacillus plantarum	Brown flour teff injera	Ethiopia	133	44.56	148	120	94	74	36	24	3169834	59472	19	98.28	0	2999	10	64	1
GCF_017580935.1	Lactiplantibacillus plantarum	Fermented olive; commercial processor	USA: California	33	44.31	37	29	25	22	19	16	3275236	194449	5	98.28	1.72	3077	9	61	1
GCF_017580955.1	Lactiplantibacillus plantarum	Fermented tomato (spoiled); commercial processor	USA: California	123	44.11	132	99	62	50	36	27	3509838	78600	12	98.28	1.72	3339	8	56	1
GCF_017580975.1	Lactiplantibacillus plantarum	Brine from olive fermentation; commercial processor	USA: California	54	44.15	59	46	35	30	25	19	3455875	155998	7	98.28	1.72	3280	8	72	1
GCF_017581005.1	Lactiplantibacillus plantarum	Fermented olive; commercial processor	USA: California	33	44.54	35	29	27	26	22	20	3265812	252487	6	98.28	1.72	3079	9	68	1
GCF_017581025.1	Lactiplantibacillus plantarum	Sourdough starter	Bulgaria	3	44.56	3	3	3	3	3	1	3157988	3070726	1	98.28	1.72	2957	16	66	1
GCF_017581045.1	Lactiplantibacillus plantarum	Boza	Bulgaria	8	44.42	8	8	8	8	5	4	3366370	3066287	1	98.28	1.72	3217	16	63	1
GCF_017581065.1	Lactiplantibacillus plantarum	Cactus	USA: Fallbrook, CA	68	44.34	69	60	47	43	36	26	3342552	109565	11	98.28	1.72	3179	8	67	1
GCF_017592585.1	Lactiplantibacillus plantarum	Natural Fermented Milk	China: Xinjiang	73	44.85	84	67	50	43	31	19	2938654	117011	9	98.28	1.72	2768	3	58	1
GCF_017654565.1	Lactiplantibacillus plantarum	feces_rat	China	176	44.58	235	141	95	74	45	19	3116049	45298	21	98.28	1.72	2929	3	60	1
GCF_017742875.1	Lactiplantibacillus plantarum	kimchi	South Korea	1	44.49	1	1	1	1	1	1	3249803	3249803	1	98.28	1.72	3031	16	67	1
GCF_017798305.1	Lactiplantibacillus plantarum	whole organism	USA	2	44.43	2	2	2	2	2	1	3344312	3308242	1	98.28	1.72	3118	16	71	1
GCF_017963505.1	Lactiplantibacillus plantarum	sour bamboo shoot	China	119	44.29	135	94	64	48	36	22	3304229	84044	11	98.28	0	3142	2	69	1
GCF_017963525.1	Lactiplantibacillus plantarum	sour bamboo shoot	China	107	44.16	129	79	53	38	24	16	3392862	123902	6	98.28	1.72	3201	2	61	1
GCF_017963535.1	Lactiplantibacillus plantarum	sour bamboo shoot	China	68	44.36	90	54	34	26	16	15	3358920	184783	5	98.28	1.72	3147	2	54	1
GCF_018138165.1	Lactiplantibacillus plantarum	Normal medium	China:Inner Mongolia	88	44.59	113	77	54	42	32	22	3119460	96480	9	98.28	1.72	2936	6	66	1
GCF_018138175.1	Lactiplantibacillus plantarum	Normal medium	China:Inner Mongolia	90	44.59	121	80	57	45	34	23	3118955	86916	10	98.28	1.72	2933	6	67	1
GCF_018138185.1	Lactiplantibacillus plantarum	Carbon source limited medium	China:Inner Mongolia	109	44.63	147	92	65	48	33	22	3087025	88712	11	98.28	1.72	2890	4	54	1
GCF_018138205.1	Lactiplantibacillus plantarum	Carbon source limited medium	China:Inner Mongolia	102	44.61	143	88	64	46	33	23	3113542	86840	10	98.28	1.72	2923	3	61	1
GCF_018138245.1	Lactiplantibacillus plantarum	Carbon source limited medium	China:Inner Mongolia	106	44.62	143	88	63	48	35	22	3121521	85962	11	98.28	1.72	2924	3	62	1
GCF_018138265.1	Lactiplantibacillus plantarum	Carbon source limited medium	China:Inner Mongolia	106	44.61	153	87	60	46	35	24	3115028	87091	12	98.28	1.72	2915	3	58	1
GCF_018138275.1	Lactiplantibacillus plantarum	Normal medium	China:Inner Mongolia	102	44.62	206	79	50	39	32	22	3107502	96508	9	98.28	1.72	2946	9	66	1
GCF_018138285.1	Lactiplantibacillus plantarum	Normal medium	China:Inner Mongolia	84	44.63	133	64	50	40	31	21	3081791	103310	9	98.28	1.72	2904	6	67	1
GCF_018257075.1	Lactiplantibacillus plantarum	Drosophila melanogaster	USA: Ithaca, NY	44	44.31	44	37	27	23	19	17	3428361	330600	4	98.28	1.72	3220	3	54	1
GCF_018257115.1	Lactiplantibacillus plantarum	Drosophila melanogaster	USA: Ithaca, NY	279	44.02	279	252	153	97	41	10	3274228	25972	39	98.28	1.72	3288	3	60	1
GCF_018257135.1	Lactiplantibacillus plantarum	Drosophila melanogaster	USA: Ithaca, NY	209	43.94	209	191	140	92	43	16	3279262	32231	30	98.28	1.72	3293	3	67	1
GCF_018257155.1	Lactiplantibacillus plantarum	Drosophila melanogaster	USA: Ithaca, NY	128	43.82	128	112	77	68	42	23	3590141	69009	15	98.28	1.72	3421	3	64	1
GCF_018257215.1	Lactiplantibacillus plantarum	Drosophila melanogaster	USA: Ithaca, NY	137	44.14	137	118	94	80	50	20	3402128	46313	21	98.28	1.72	3263	4	65	1
GCF_018351295.1	Lactiplantibacillus plantarum	healthy infant feces	USA	3	44.35	3	3	2	2	2	2	3353701	3295397	1	98.28	1.72	3141	16	69	1
GCF_018395655.2	Lactiplantibacillus plantarum	cucumber kimchi	South Korea: Chuncheon	122	44.21	122	78	61	53	37	18	3392093	78561	11	98.28	1.72	3204	2	50	1
GCF_018403705.1	Lactiplantibacillus plantarum (firmicutes)	missing	missing	63	44.6	65	63	55	48	34	21	3183490	111273	11	98.28	1.72	2983	3	62	1
GCF_018588605.2	Lactiplantibacillus plantarum subsp. plantarum	Motal cheese	Iran	11	44.35	11	11	11	10	7	4	3510837	3153037	1	98.28	1.72	3363	15	74	1
GCF_018588615.2	Lactiplantibacillus plantarum subsp. plantarum	Motal cheese	Iran	2	44.5	2	2	2	2	2	1	3294393	3244691	1	98.28	1.72	3058	16	70	1
GCF_018588665.2	Lactiplantibacillus plantarum subsp. plantarum	Motal cheese	Iran	2	44.49	2	2	2	2	2	1	3294048	3244346	1	98.28	1.72	3055	15	68	1
GCF_018784325.1	Lactiplantibacillus plantarum	feces	Ireland	124	44.29	208	98	55	42	30	23	3358054	110314	11	98.28	1.72	3197	5	67	1
GCF_018991195.2	Lactiplantibacillus plantarum	cucumber fermentation brine	USA: Mount Olive, NC	19	44.22	19	19	19	19	15	10	3474346	538455	3	98.28	1.72	3298	16	65	1
GCF_018991855.1	Lactiplantibacillus plantarum	cucumber fermantation	USA: North Carolina	146	44.25	185	120	62	46	32	24	3346136	90946	12	98.28	1.72	3204	2	55	1
GCF_018993285.1	Lactiplantibacillus plantarum	Cucumber fermentation brine	USA: Mount Olive, NC	129	44.28	166	99	59	40	33	20	3364837	114082	10	98.28	1.72	3192	2	53	1
GCF_018993325.1	Lactiplantibacillus plantarum	cucumber fermentation brine	USA: Mount Olive, NC	54	44.12	66	43	27	22	17	12	3473048	370452	4	98.28	1.72	3280	2	59	1
GCF_019038995.1	Lactiplantibacillus plantarum	fermented vegetable sample	China: Meishan	125	44.35	153	112	75	55	35	20	3300956	84332	13	98.28	1.72	3136	2	43	1
GCF_019076805.1	Lactiplantibacillus plantarum	wine	China:Xinjiang	2	44.6	2	2	2	2	2	1	3209835	3169974	1	98.28	1.72	2952	16	63	1
GCF_019211765.1	Lactiplantibacillus plantarum subsp. plantarum	food	Taiwan	3	44.5	3	3	3	3	3	2	3305675	3209068	1	98.28	1.72	3069	16	69	1
GCF_019211785.1	Lactiplantibacillus plantarum subsp. plantarum	food	Taiwan	4	44.47	4	4	4	4	4	2	3331790	3209069	1	98.28	1.72	3096	16	69	1
GCF_019308385.1	Lactiplantibacillus plantarum	kimchi	South Korea: GwangJu	5	44.65	5	5	5	4	3	1	3209913	3119957	1	98.28	1.72	3072	16	70	1
GCF_019311695.1	Lactiplantibacillus plantarum	Sichuan paocai	China: Chengdu	120	44.29	140	106	76	59	35	21	3355170	73616	13	98.28	1.72	3197	4	64	1
GCF_019311725.2	Lactiplantibacillus plantarum	missing	Russia: Kazan	34	44.4	34	32	26	24	22	21	3296412	220891	6	98.28	1.72	3098	7	68	1
GCF_019321805.1	Lactiplantibacillus plantarum	Scylla serrata	China: South China Sea	5	44.39	5	5	5	5	5	2	3359746	3150623	1	98.28	1.72	3244	16	65	1
GCF_019390095.1	Lactiplantibacillus plantarum	meat	Ireland	65	44.46	65	65	54	48	35	22	3250700	98287	10	98.28	1.72	3064	6	61	1
GCF_019390115.1	Lactiplantibacillus plantarum	fermented meat	Ireland	50	44.45	50	50	39	34	28	22	3253134	149862	8	98.28	1.72	3065	6	62	1
GCF_019390145.1	Lactiplantibacillus plantarum	fermented meat	Ireland	48	44.45	48	48	36	33	28	22	3253603	149862	8	98.28	1.72	3071	6	61	1
GCF_019399915.1	Lactiplantibacillus plantarum	meat	Ireland	6	44.53	6	6	5	4	1	1	3270949	3210905	1	98.28	1.72	3094	15	65	1
GCF_019425695.1	Lactiplantibacillus plantarum	fermented food	Thailand: Songkhla	1	44.63	1	1	1	1	1	1	3217574	3217574	1	98.28	1.72	3000	16	64	1
GCF_019469465.1	Lactiplantibacillus plantarum	curd	India: Delhi	1	44.91	1	1	1	1	1	1	3079648	3079648	1	98.28	1.72	2853	16	68	1
GCF_019599425.1	Lactiplantibacillus plantarum	sourdough	China:Henan	56	44.47	81	50	36	30	22	20	3136909	152825	6	98.28	0	2943	3	59	1
GCF_019641415.1	Lactiplantibacillus plantarum	fermented cabbage	Denmark	17	44.46	17	17	15	14	11	11	3236717	337430	4	98.28	1.72	3033	3	61	1
GCF_019655875.1	Lactiplantibacillus plantarum subsp. plantarum (firmicutes)	missing	missing	19	44.49	29	18	13	11	10	10	3215268	474692	3	98.28	1.72	3013	5	63	1
GCF_019879165.1	Lactiplantibacillus plantarum	kimchi	South Korea	5	44.41	5	5	5	5	5	1	3434822	3269650	1	98.28	1.72	3372	16	73	1
GCF_019890755.1	Lactiplantibacillus plantarum	bovine	Brazil	29	44.51	31	28	20	19	17	11	3230724	366425	4	98.28	1.72	3024	2	52	1
GCF_020131335.1	Lactiplantibacillus plantarum	Phleum pratense	Germany: Paulinaue, Brandenburg	15	44.14	15	15	12	9	4	2	3575075	3333671	1	98.28	1.72	3399	16	64	1
GCF_020400695.1	Lactiplantibacillus plantarum	Sourdough bread	Australia: Melbourne	6	45.13	6	6	3	2	2	1	3082805	3029606	1	98.28	0	2900	16	66	1
GCF_020483345.1	Lactiplantibacillus plantarum	Human adult fecal sample	India:Gujarat	54	44.9	54	53	48	38	28	19	3229730	144338	7	89.66	1.72	3049	14	40	2
GCF_020522885.1	Lactiplantibacillus plantarum (firmicutes)	missing	missing	33	44.35	38	31	25	25	21	17	3333988	286078	5	98.28	1.72	3146	7	66	1
GCF_020552045.1	Lactiplantibacillus plantarum	pickled radish	China:Zhejiang	130	44.16	159	112	82	60	44	24	3442705	70372	17	98.28	1.72	3312	4	68	1
GCF_020552065.1	Lactiplantibacillus plantarum	pickled radish	China:Zhejiang	62	44.51	81	58	48	41	31	21	3239607	117382	9	98.28	1.72	3060	3	60	1
GCF_020552075.1	Lactiplantibacillus plantarum	pickled radish	China:Zhejiang	72	44.51	91	68	57	47	36	23	3240125	89110	11	98.28	2.59	3061	5	63	1
GCF_020552095.1	Lactiplantibacillus plantarum	pickled radish	China:Zhejiang	60	44.51	69	56	48	40	31	23	3242060	128068	10	98.28	1.72	3062	4	63	1
GCF_020552185.1	Lactiplantibacillus plantarum	pickled radish	China:Zhejiang	118	44.19	149	101	76	59	42	27	3428011	72797	17	98.28	1.72	3294	5	64	1
GCF_020552215.1	Lactiplantibacillus plantarum	pickled radish	China:Zhejiang	63	44.51	83	61	52	43	33	22	3240048	108118	10	98.28	1.72	3065	4	63	1
GCF_020552235.1	Lactiplantibacillus plantarum	pickled radish	China:Zhejiang	72	44.51	86	67	57	49	37	23	3241201	89327	12	98.28	1.72	3061	4	63	1
GCF_020552285.1	Lactiplantibacillus plantarum	pickled radish	China:Zhejiang	77	44.51	93	70	60	49	37	26	3241596	88661	13	98.28	1.72	3062	4	63	1
GCF_020552295.1	Lactiplantibacillus plantarum	pickled radish	China:Zhejiang	132	44.24	214	112	81	63	41	20	3309693	55687	14	98.28	0	3156	2	64	1
GCF_020552325.1	Lactiplantibacillus plantarum	pickled radish	China:Zhejiang	63	44.51	73	59	49	43	34	23	3240748	105220	10	98.28	1.72	3066	4	63	1
GCF_020552405.1	Lactiplantibacillus plantarum	pickled radish	China:Zhejiang	70	44.51	84	67	54	50	35	22	3240394	93189	11	98.28	1.72	3056	4	63	1
GCF_020552425.1	Lactiplantibacillus plantarum	pickled radish	China:Zhejiang	69	44.51	88	66	53	48	36	24	3242314	91035	11	98.28	1.72	3062	4	63	1
GCF_020552435.1	Lactiplantibacillus plantarum	pickled radish	China:Zhejiang	68	44.51	79	65	51	45	34	22	3241494	108118	10	98.28	1.72	3064	4	63	1
GCF_020552445.1	Lactiplantibacillus plantarum	pickled radish	China:Zhejiang	74	44.51	87	69	57	50	37	24	3240253	89202	12	98.28	1.72	3058	6	63	1
GCF_020552525.1	Lactiplantibacillus plantarum	pickled radish	China:Zhejiang	52	44.47	62	47	37	35	26	20	3220725	151473	8	98.28	1.72	3027	6	67	1
GCF_020552585.1	Lactiplantibacillus plantarum	pickled radish	China:Zhejiang	56	44.47	69	52	46	40	29	25	3217993	148692	9	98.28	1.72	3024	6	69	1
GCF_020552595.1	Lactiplantibacillus plantarum	pickled radish	China:Zhejiang	42	44.48	54	40	37	35	28	22	3218452	148712	9	98.28	1.72	3027	6	68	1
GCF_020552625.1	Lactiplantibacillus plantarum	pickled radish	China:Zhejiang	48	44.48	72	46	42	39	31	23	3217806	148605	9	98.28	1.72	3024	5	67	1
GCF_020552635.1	Lactiplantibacillus plantarum	pickled radish	China:Zhejiang	51	44.48	63	49	43	36	27	22	3221550	148732	7	98.28	1.72	3030	6	67	1
GCF_020844665.1	Lactiplantibacillus plantarum	sourdough	Italy	83	44.3	133	70	45	35	23	21	3262381	154755	7	98.28	0	3081	9	62	1
GCF_020844675.1	Lactiplantibacillus plantarum	Ting	Botswana	80	44.34	140	70	44	32	23	16	3316920	183879	5	98.28	1.72	3185	9	75	1
GCF_020844685.1	Lactiplantibacillus plantarum	Household Sourdough	Germany	92	44.42	156	72	45	36	29	20	3204264	127376	8	98.28	0	3037	8	67	1
GCF_020881935.1	Lactiplantibacillus plantarum	water	China:Jinan	4	44.31	4	4	4	4	4	2	3427633	3292575	1	98.28	1.72	3228	16	65	1
GCF_020916405.1	Lactiplantibacillus plantarum	Meat samples	Greece: Athens	91	44.35	91	80	53	33	24	16	3347503	141731	7	98.28	1.72	3199	3	62	1
GCF_021199095.1	Lactiplantibacillus plantarum	feces	China: Beijing	25	44.63	36	22	17	16	15	11	3176844	367100	4	98.28	1.72	2979	9	62	1
GCF_021279005.2	Lactiplantibacillus plantarum	Fermented dairy sample	India: Maharashtra	1	44.55	1	1	1	1	1	1	3234271	3234271	1	98.28	1.72	3013	16	70	1
GCF_021462365.1	Lactiplantibacillus plantarum	Turkish fermented black carrot juice (shalgam)	Turkey: Adana	129	44.35	153	104	72	56	36	23	3323265	88699	13	98.28	1.72	3149	2	58	1
GCF_021536745.2	Lactiplantibacillus plantarum	grass silage	USA:Kentucky	24	44.51	31	24	20	20	17	11	3232667	366540	4	98.28	1.72	3031	2	55	1
GCF_021559675.1	Lactiplantibacillus plantarum	plant	China:Nei Monggol Autonomous Region	7	44.41	7	7	7	5	4	3	3388042	3185467	1	98.28	1.72	3130	16	67	1
GCF_021559915.1	Lactiplantibacillus plantarum	animal droppings	China:Changchun,Zuojia Zhen	7	44.53	7	7	7	5	4	3	3218982	3037561	1	98.28	1.72	3037	16	72	1
GCF_021560135.1	Lactiplantibacillus plantarum	Penaeus vannamei	China: Qingdao	1	44.62	1	1	1	1	1	1	3255228	3255228	1	98.28	1.72	3028	16	70	1
GCF_021650875.1	Lactiplantibacillus plantarum subsp. plantarum	food	Taiwan	3	44.5	3	3	3	3	3	2	3305676	3209069	1	98.28	1.72	3069	16	69	1
GCF_022510025.2	Lactiplantibacillus plantarum	Fermented milk	USA:Kentucky	29	44.52	35	28	21	20	17	10	3228987	366540	4	98.28	1.72	3024	2	56	1
GCF_022558425.1	Lactiplantibacillus plantarum	tea( De'ang pickled tea)	China: Yunnan Province	8	44.37	8	8	8	8	6	3	3320817	3058984	1	98.28	0	3109	16	65	1
GCF_022568855.1	Lactiplantibacillus plantarum	food	Italy	81	44.26	94	67	43	33	25	21	3337429	139244	7	98.28	1.72	3222	2	59	1
GCF_022568865.1	Lactiplantibacillus plantarum	food	Italy	89	44.35	94	75	47	39	29	22	3300044	110494	8	98.28	1.72	3146	2	57	1
GCF_022568895.1	Lactiplantibacillus plantarum	food	Italy	79	44.36	91	71	43	34	27	21	3287121	129041	8	98.28	1.72	3146	2	59	1
GCF_022631455.1	Lactiplantibacillus plantarum	Corn silage	USA:Kentucky	28	44.51	35	27	19	18	16	10	3231510	418725	4	98.28	1.72	3026	2	56	1
GCF_022713005.1	Lactiplantibacillus plantarum	pickle	China: guangxi	50	44.84	54	48	37	34	28	20	2938717	133714	8	98.28	1.72	2769	2	57	1
GCF_022810685.1	Lactiplantibacillus plantarum	Kefir grain	China: Guangzhou	4	44.51	4	4	3	2	2	1	3213962	3156932	1	98.28	0	3018	16	70	1
GCF_022815785.1	Lactiplantibacillus plantarum subsp. plantarum	feces	Pakistan	12	44.77	12	12	12	10	8	7	3121984	1852232	1	98.28	1.72	2889	13	62	1
GCF_022832515.1	Lactiplantibacillus plantarum	pure culture	China:Guangdong	108	44.78	108	69	36	32	28	17	3293554	142188	7	97.59	5.64	3072	9	64	1
GCF_022844655.1	Lactiplantibacillus plantarum	cocoa fermentation	missing	50	44.35	67	41	32	31	23	17	3283016	205124	6	98.28	1.72	3124	3	55	1
GCF_023108905.1	Lactiplantibacillus plantarum	preserved beancurd	China:Qingdao	233	44.36	353	158	83	68	43	20	3229968	55795	19	98.28	0	3032	2	55	1
GCF_023111055.1	Lactiplantibacillus plantarum subsp. plantarum	Growol (fermented cassava)	Indonesia: Yogyakarta	28	44.44	28	27	21	19	18	15	3248882	332562	4	98.28	1.72	3043	8	62	1
GCF_023111075.1	Lactiplantibacillus plantarum subsp. plantarum	Gatot (dried fermented food from cassava)	Indonesia:Kulon Progo	34	44.27	34	33	29	27	20	17	3299451	163062	5	86.21	1.72	3073	9	62	1
GCF_023145715.1	Lactiplantibacillus plantarum	sauerkraut	Russia: Kazan, Tatarstan, local market	53	44.32	55	45	35	30	26	22	3365083	184003	8	98.28	1.72	3139	3	63	1
GCF_023168025.1	Lactiplantibacillus plantarum (firmicutes)	missing	missing	39	44.67	51	35	28	23	20	16	3134804	216156	4	98.28	1.72	2894	4	58	1
GCF_023195495.1	Lactiplantibacillus plantarum	fermented food	China:Yunnan	33	44.29	53	28	24	24	20	17	3364444	217612	6	98.28	1.72	3229	7	67	1
GCF_023195585.1	Lactiplantibacillus plantarum	fermented mussels	Thailand: Chonburi province	32	44.26	40	30	20	19	15	11	3309572	331723	4	98.28	1.72	3080	2	64	1
GCF_023207995.1	Lactiplantibacillus plantarum	Fermented milk	China: Heilongjiang	2	44.49	2	2	2	2	2	2	3311099	3257539	1	98.28	1.72	3081	16	67	1
GCF_023278325.1	Lactiplantibacillus plantarum	fermented food	China:Inner Mongolia	7	44.51	7	7	7	7	5	4	3287185	3035570	1	98.28	0	3139	16	68	1
GCF_023347215.1	Lactiplantibacillus plantarum	missing	China:Qingdao	9	44.6	9	9	8	4	3	2	3197704	3040739	1	98.28	1.72	2993	16	70	1
GCF_023348385.1	Lactiplantibacillus plantarum	Table Olives	Ireland	1	44.49	1	1	1	1	1	1	3275253	3275253	1	98.28	1.72	3062	16	65	1
GCF_023348465.1	Lactiplantibacillus plantarum	feaces	Ireland	1	44.62	1	1	1	1	1	1	3206211	3206211	1	98.28	1.72	3017	16	71	1
GCF_023348525.1	Lactiplantibacillus plantarum	Raw-milk cheese	Ireland	1	44.6	1	1	1	1	1	1	3272989	3272989	1	98.28	1.72	3036	16	66	1
GCF_023369895.1	Lactiplantibacillus plantarum	uterus cytobrush	India:Gujarat,Sanoda	46	44.55	77	40	25	22	19	15	3194434	293158	4	98.28	1.72	3043	7	61	1
GCF_023370155.1	Lactiplantibacillus plantarum	Fermented sausage	China:Nanjing	6	44.43	6	6	6	3	3	2	3314958	3208279	1	98.28	1.72	3083	16	67	1
GCF_023507555.1	Lactiplantibacillus plantarum	Fermented vegetables	China: Hunan	7	44.36	7	7	6	4	4	2	3346408	3200527	1	98.28	1.72	3145	16	66	1
GCF_023547165.1	Lactiplantibacillus plantarum subsp. plantarum	Dadih (fermented buffalo milk)	Indonesia: Minangkabau	2	44.27	2	2	2	2	2	2	3404719	3184937	1	98.28	1.72	3254	16	66	1
GCF_023702795.1	Lactiplantibacillus plantarum	artisanal Greek feta cheese	Greece: Epirus	92	44.16	126	64	13	7	2	1	3451537	3165566	1	98.28	1.72	3253	2	54	1
GCF_023702885.1	Lactiplantibacillus plantarum	artisanal Greek Kefalograviera cheese	Greece: Western Macedonia	18	44.94	20	9	5	4	3	3	2966909	1295375	2	98.28	1.72	2740	16	66	1
GCF_023702905.1	Lactiplantibacillus plantarum	artisanal Greek feta cheese	Greece: Epirus	86	44.16	115	59	15	8	2	1	3454051	3161471	1	98.28	1.72	3251	2	54	1
GCF_023702925.1	Lactiplantibacillus plantarum	artisanal Greek feta cheese	Greece: Epirus	82	44.16	106	58	13	8	2	1	3457544	3164506	1	98.28	1.72	3260	2	54	1
GCF_023702945.1	Lactiplantibacillus plantarum	artisanal Greek feta cheese	Greece: Epirus	85	44.16	109	61	13	7	2	1	3457210	3181952	1	98.28	1.72	3262	2	54	1
GCF_023702965.1	Lactiplantibacillus plantarum	artisanal Greek Kefalograviera cheese	Greece: Western Macedonia	68	44.19	87	49	9	5	2	2	3433700	3178645	1	98.28	1.72	3240	2	54	1
GCF_023702985.1	Lactiplantibacillus plantarum	raw sheep milk	Greece: Epirus	76	44.17	96	56	13	8	2	1	3444473	3156417	1	98.28	1.72	3254	2	54	1
GCF_023702995.1	Lactiplantibacillus plantarum	artisanal Greek feta cheese	Greece: Epirus	166	44.08	227	106	14	7	2	1	3547947	3147983	1	98.28	1.72	3366	2	27	1
GCF_023703015.1	Lactiplantibacillus plantarum	artisanal Greek feta cheese	Greece: Epirus	85	44.16	115	61	14	9	3	2	3452402	2951633	1	98.28	1.72	3257	2	54	1
GCF_023703125.1	Lactiplantibacillus plantarum	artisanal Greek feta cheese	Greece: Epirus	71	44.19	95	50	12	7	4	3	3431411	2882849	1	98.28	1.72	3232	2	54	1
GCF_023703145.1	Lactiplantibacillus plantarum	artisanal Greek Feta cheese	Greece: Epirus	16	44.93	19	9	4	3	2	2	2966993	2282160	1	98.28	1.72	2753	16	66	1
GCF_023703155.1	Lactiplantibacillus plantarum	artisanal Greek feta cheese	Greece: Epirus	82	44.16	103	59	14	10	3	3	3457448	2866633	1	98.28	1.72	3263	2	54	1
GCF_023703175.1	Lactiplantibacillus plantarum	artisanal Greek feta cheese	Greece: Epirus	85	44.16	105	60	14	9	3	2	3453910	2057716	1	98.28	1.72	3252	2	54	1
GCF_023703225.1	Lactiplantibacillus plantarum	raw sheep milk	Greece: Epirus	74	44.23	92	50	11	6	2	1	3409932	3155245	1	98.28	1.72	3214	2	54	1
GCF_023703235.1	Lactiplantibacillus plantarum	artisanal Greek feta cheese	Greece: Epirus	93	44.16	125	66	14	8	2	1	3450427	3140884	1	98.28	1.72	3254	2	54	1
GCF_023703265.1	Lactiplantibacillus plantarum	artisanal Greek Feta cheese	Greece: Epirus	16	44.93	17	9	4	3	3	3	2969409	1006662	2	98.12	1.72	2754	16	66	1
GCF_023973045.1	Lactiplantibacillus plantarum	dairy starter culture	Belarus: Minsk	2	44.42	2	2	2	1	1	1	3333079	3323599	1	98.28	1.72	3114	16	73	1
GCF_024137845.1	Lactiplantibacillus plantarum	tongue coating	South Korea	1	44.59	1	1	1	1	1	1	3197299	3197299	1	98.28	1.72	2999	16	68	1
GCF_024137985.1	Lactiplantibacillus plantarum	pickle	China: shannxi	6	44.39	6	6	6	6	5	4	3450583	3209619	1	98.28	1.72	3344	16	75	1
GCF_024181685.1	Lactiplantibacillus plantarum	Sour porridge	China:Inner Mongolia	10	44.32	10	10	9	7	5	4	3314193	3016749	1	98.28	0	3140	23	92	1
GCF_024181705.1	Lactiplantibacillus plantarum	Kefir	China:Tibet	9	44.38	9	9	9	9	6	4	3482523	3101304	1	98.28	0	3430	16	71	1
GCF_024391065.1	Lactiplantibacillus plantarum	vagina from healthy woman	China	40	44.29	40	37	26	22	14	12	3409670	293387	4	98.28	1.72	3205	9	64	1
GCF_024391105.1	Lactiplantibacillus plantarum	vagina from healthy woman	China	41	44.28	41	38	27	23	16	14	3412400	282528	5	98.28	1.72	3205	9	66	1
GCF_024396815.1	Lactiplantibacillus plantarum	homemade pickled cabbage	China: Inner Mongolia	3	44.51	3	3	3	3	2	1	3298330	3232697	1	98.28	1.72	3081	16	68	1
GCF_024442115.1	Lactiplantibacillus plantarum	pickle	China	2	44.56	2	2	2	2	2	2	3303421	3249498	1	98.28	1.72	3094	16	68	1
GCF_024732385.1	Lactiplantibacillus plantarum	feces of healthy Korean adult	South Korea	1	44.59	1	1	1	1	1	1	3197263	3197263	1	98.28	1.72	2999	16	68	1
GCF_024758665.1	Lactiplantibacillus plantarum	Homo sapiens	China:Qingdao	2	44.53	2	2	2	2	2	2	3303475	3230328	1	98.28	1.72	3085	16	63	1
GCF_024758745.1	Lactiplantibacillus plantarum	Homo sapiens	China:Qingdao	2	44.49	2	2	2	2	1	1	3267389	3247797	1	98.28	1.72	3046	16	68	1
GCF_024800605.1	Lactiplantibacillus plantarum	Sus scrofa domesticus	South Korea:Muan	1	44.52	1	1	1	1	1	1	3263453	3263453	1	98.28	1.72	3057	16	68	1
GCF_024969715.1	Lactiplantibacillus plantarum	Bos taurus	South Korea:Jangsu	1	44.51	1	1	1	1	1	1	3255705	3255705	1	98.28	1.72	3041	16	65	1
GCF_024969905.1	Lactiplantibacillus plantarum	Sus scrofa domesticus	South Korea:Muan	1	44.52	1	1	1	1	1	1	3263539	3263539	1	98.28	1.72	3052	16	70	1
GCF_024970125.1	Lactiplantibacillus plantarum	Bos taurus	South Korea:Jangsu	1	44.51	1	1	1	1	1	1	3255701	3255701	1	98.28	1.72	3040	16	65	1
GCF_024970145.1	Lactiplantibacillus plantarum	Bos taurus	South Korea:Buyeo	1	44.51	1	1	1	1	1	1	3255701	3255701	1	98.28	1.72	3039	16	65	1
GCF_024970165.1	Lactiplantibacillus plantarum	Bos taurus	South Korea:Buyeo	1	44.6	1	1	1	1	1	1	3226393	3226393	1	98.28	1.72	2975	16	63	1
GCF_024999925.1	Lactiplantibacillus plantarum	milk products	unknown	150	44.49	168	137	101	74	44	19	3137440	44503	22	98.28	1.72	3026	3	59	1
GCF_025122345.1	Lactiplantibacillus plantarum	apple juice	France	73	44.46	93	61	49	42	32	18	3262601	106496	7	98.28	1.72	3047	3	58	1
GCF_025122595.1	Lactiplantibacillus plantarum	milk products	Switzerland	131	44.23	176	98	59	49	33	21	3468058	93002	9	98.28	1.72	3297	3	67	1
GCF_025129255.1	Lactiplantibacillus plantarum	injera fermented dough	Ethiopia	193	44.64	216	161	106	81	36	12	3022905	34119	23	98.28	0	2855	3	62	1
GCF_025129295.1	Lactiplantibacillus plantarum	mais silage	unknown	497	44.33	569	412	185	94	28	7	3405122	15102	59	98.28	4.47	3142	3	64	1
GCF_025131215.1	Lactiplantibacillus plantarum	milk products	Switzerland	133	44.57	171	106	71	57	35	20	3108582	73772	13	98.28	1.72	2921	3	60	1
GCF_025133105.1	Lactiplantibacillus plantarum	dairy environment air sample	Mali	96	44.34	120	88	72	58	38	25	3310815	79684	14	98.28	1.72	3094	3	65	1
GCF_025133155.1	Lactiplantibacillus plantarum	fermented sausage	Switzerland	55	44.51	68	50	44	37	30	21	3184651	127228	8	98.28	1.72	2975	3	63	1
GCF_025144505.1	Lactiplantibacillus plantarum	Northeast sauerkraut	China: Jilin Province	1	44.51	1	1	1	1	1	1	3322298	3322298	1	98.28	1.72	3124	16	67	1
GCF_025189685.1	Lactiplantibacillus plantarum	intestine of adult	unknown	57	44.42	66	51	46	42	34	20	3274149	99376	8	98.28	1.72	3099	3	65	1
GCF_025189815.1	Lactiplantibacillus plantarum	grape must	France	63	44.42	78	57	50	44	35	18	3272387	99372	8	98.28	1.72	3098	2	65	1
GCF_025189845.1	Lactiplantibacillus plantarum	grape must	France	84	44.15	102	73	58	53	31	18	3487309	118268	8	98.28	1.72	3346	4	67	1
GCF_025189865.1	Lactiplantibacillus plantarum	grape must	France	60	44.56	82	47	40	38	29	24	3186913	117734	9	98.28	1.72	2981	4	62	1
GCF_025189885.1	Lactiplantibacillus plantarum	grape must	France	112	44.24	151	94	67	53	39	27	3433388	81541	14	98.28	1.72	3229	4	61	1
GCF_025189905.1	Lactiplantibacillus plantarum	silage	France	62	44.54	72	51	38	36	27	20	3249635	117629	6	98.28	1.72	3079	4	63	1
GCF_025189925.1	Lactiplantibacillus plantarum	grape must	France	72	44.37	87	62	49	44	31	24	3290362	102496	10	98.28	1.72	3117	2	66	1
GCF_025189945.1	Lactiplantibacillus plantarum	sauerkrout	United Kingdom	63	44.58	72	58	49	43	32	23	3167460	97917	9	98.28	1.72	2963	3	62	1
GCF_025189965.1	Lactiplantibacillus plantarum	sourdough bread	France	98	44.56	124	79	60	52	38	20	3120923	90735	11	98.28	0	2940	4	67	1
GCF_025189985.1	Lactiplantibacillus plantarum	pickled cabbage	missing	55	44.48	66	47	41	37	27	22	3215807	125254	7	98.28	1.72	3012	3	61	1
GCF_025190005.1	Lactiplantibacillus plantarum	sugarcane fermented (rum factory)	France	78	44.29	91	71	61	49	42	22	3361992	85337	12	98.28	1.72	3180	3	67	1
GCF_025190015.1	Lactiplantibacillus plantarum	cheese	Spain	194	44.36	275	148	86	65	38	19	3267899	63956	16	98.28	1.72	3074	3	63	1
GCF_025190025.1	Lactiplantibacillus plantarum	starter bakery	Italy	75	44.43	87	68	54	53	38	22	3325520	91763	11	98.28	1.72	3151	8	67	1
GCF_025190035.1	Lactiplantibacillus plantarum	fermented vegetebles	France	137	44.43	171	107	64	51	41	24	3175615	86726	15	98.28	1.72	2952	3	59	1
GCF_025190105.1	Lactiplantibacillus plantarum	pickled cabbage	missing	53	44.48	65	48	42	38	28	23	3213461	125246	8	98.28	1.72	3007	3	61	1
GCF_025190125.1	Lactiplantibacillus plantarum	Domiati cheese	Egypt	135	44.36	156	103	62	44	35	19	3302456	104068	10	98.28	1.72	3122	3	62	1
GCF_025190145.1	Lactiplantibacillus plantarum	grape must	France	59	44.48	71	53	45	40	34	19	3215764	111807	8	98.28	1.72	3039	3	60	1
GCF_025190165.1	Lactiplantibacillus plantarum	grape must	France	87	44.15	96	73	58	52	30	19	3491083	111061	8	98.28	1.72	3348	4	64	1
GCF_025190185.1	Lactiplantibacillus plantarum	grape must	France	113	44.23	147	91	65	50	38	26	3435164	89280	13	98.28	1.72	3229	3	61	1
GCF_025190205.1	Lactiplantibacillus plantarum	grape must	France	46	44.49	48	43	35	34	28	20	3248052	134759	7	98.28	1.72	3037	3	59	1
GCF_025190225.1	Lactiplantibacillus plantarum	grape must	France	52	44.65	59	50	43	41	35	26	3143260	93069	10	98.28	1.72	2922	2	59	1
GCF_025194145.1	Lactiplantibacillus plantarum	silage	France	59	44.53	66	48	41	39	29	21	3252079	118779	7	98.28	1.72	3080	3	62	1
GCF_025212005.1	Lactiplantibacillus plantarum	cheese (Domiati)	Egypt	199	44.33	258	157	78	66	36	24	3345236	61168	17	98.28	1.72	3155	3	63	1
GCF_025212155.1	Lactiplantibacillus plantarum	starter bakery	France	124	44.37	163	88	67	52	40	24	3272381	80932	14	98.28	1.72	3059	4	65	1
GCF_025212165.1	Lactiplantibacillus plantarum	grape must	France	178	44.2	230	137	79	57	39	27	3405789	64432	15	98.28	1.72	3219	7	54	1
GCF_025212205.1	Lactiplantibacillus plantarum	grape must	France	159	44.26	198	125	80	59	41	29	3356493	61591	17	98.28	1.72	3177	5	65	1
GCF_025245865.1	Lactiplantibacillus plantarum	kimchi	South Korea:Namyangju	4	44.65	4	4	4	3	3	2	3206930	3098947	1	98.28	1.72	3033	16	64	1
GCF_025388655.1	Lactiplantibacillus plantarum	feces	China: Hohhot	5	44.64	5	5	5	4	3	2	3149607	3034119	1	98.28	1.72	2999	15	65	1
GCF_025388695.1	Lactiplantibacillus plantarum	feces	China: Hohhot	5	44.64	5	5	5	4	3	2	3149607	3034119	1	98.28	1.72	2999	15	65	1
GCF_025402835.1	Lactiplantibacillus plantarum	Plant	missing	2	44.5	2	2	2	1	1	1	3249917	3242696	1	98.28	1.72	3032	16	66	1
GCF_025631195.1	Lactiplantibacillus plantarum	yogurt	China:Tianjin	16	44.84	17	16	15	15	13	10	2974300	270632	3	98.28	1.72	2815	9	61	1
GCF_025723165.1	Lactiplantibacillus plantarum	the feces of breast-fed infants	China:baoding	2	44.49	2	2	2	2	2	2	3310793	3257233	1	98.28	1.72	3081	16	67	1
GCF_025847695.1	Lactiplantibacillus plantarum	feces	China:Nanchang	90	44.07	90	77	44	34	24	20	3543239	165622	6	98.28	1.72	3339	4	58	1
GCF_026013765.1	Lactiplantibacillus plantarum	Larimichthys crocea	China: Ningde	7	44.24	7	7	6	5	5	4	3479648	3264284	1	98.28	1.72	3272	16	70	1
GCF_026016545.1	Lactiplantibacillus plantarum	Homo sapiens	China:Qingdao	8	44.34	8	8	7	7	6	2	3410828	3206682	1	98.28	1.72	3259	16	67	1
GCF_026127545.1	Lactiplantibacillus plantarum	missing	Italy: Cadorago, Sacco S.r.L.	127	44.34	127	104	72	50	29	24	3274598	96142	12	98.28	1.72	3136	8	68	1
GCF_026127565.1	Lactiplantibacillus plantarum	missing	Italy: Cadorago, Sacco S.r.L.	119	44.37	119	100	68	50	30	25	3258084	93826	13	98.28	1.72	3122	7	68	1
GCF_026127585.1	Lactiplantibacillus plantarum	sausage	missing	57	44.44	57	50	39	32	28	21	3258692	149862	7	98.28	1.72	3077	7	65	1
GCF_026127605.1	Lactiplantibacillus plantarum	Ting	Botswana	152	44.46	152	141	109	83	45	16	3215766	41536	24	98.28	1.72	3008	8	68	1
GCF_026127625.1	Lactiplantibacillus plantarum	EPS producer	missing	45	44.38	45	40	29	28	24	19	3367623	204060	6	98.28	1.72	3159	7	65	1
GCF_026127635.1	Lactiplantibacillus plantarum	Ting	Botswana	80	44.34	80	70	44	32	23	16	3316920	183879	5	98.28	1.72	3179	7	75	1
GCF_026127665.1	Lactiplantibacillus plantarum	missing	Italy: Sacco S.r.L.	58	44.44	58	51	40	35	28	21	3258672	149862	7	98.28	1.72	3078	5	66	1
GCF_026127685.1	Lactiplantibacillus plantarum	household sourdough	missing	93	44.42	93	73	45	36	29	20	3204164	127376	8	98.28	0	3029	8	66	1
GCF_026127705.1	Lactiplantibacillus plantarum	missing	Italy: Sacco S.r.L.	134	44.36	134	115	73	60	34	19	3280174	80792	13	98.28	0	3129	9	65	1
GCF_026127725.1	Lactiplantibacillus plantarum	Ting	Botswana	220	44.35	220	178	99	69	37	17	3252384	46459	20	98.28	0	3098	7	63	1
GCF_026127745.1	Lactiplantibacillus plantarum	Sourdough, Alpine bakery Whitehorse	missing	24	44.47	32	20	17	16	13	13	3309467	352663	4	98.28	1.72	3121	7	69	1
GCF_026127765.1	Lactiplantibacillus plantarum	sourdough	missing	48	44.34	48	44	30	22	18	16	3322492	212428	5	98.28	1.72	3110	9	63	1
GCF_026127775.1	Lactiplantibacillus plantarum	sourdough	missing	83	44.3	83	70	45	35	23	21	3262381	154755	7	98.28	0	3075	9	62	1
GCF_026127805.1	Lactiplantibacillus plantarum	missing	Italy: Sacco S.r.L.	75	44.54	75	67	47	36	26	16	3118607	151323	7	98.28	1.72	2938	8	63	1
GCF_026127845.1	Lactiplantibacillus plantarum	Vilii	missing	36	44.43	36	30	24	23	17	15	3329081	241751	6	98.28	1.72	3095	8	63	1
GCF_026153115.1	Lactiplantibacillus plantarum	kimchi	missing	3	44.42	3	3	3	3	2	2	3375711	3301852	1	98.28	1.72	3144	16	66	1
GCF_026156615.1	Lactiplantibacillus plantarum	pickle	China	40	44.29	40	37	26	21	15	12	3407511	293387	4	98.28	1.72	3203	9	64	1
GCF_026156645.1	Lactiplantibacillus plantarum	missing	China	26	44.23	26	26	19	18	15	13	3398887	328318	4	98.28	1.72	3211	9	64	1
GCF_026156665.1	Lactiplantibacillus plantarum	pickle	China	46	44.4	46	46	41	38	32	26	3310436	135928	10	98.28	1.72	3090	9	65	1
GCF_026156675.1	Lactiplantibacillus plantarum	pickle	China	35	44.45	35	32	24	21	16	12	3304246	385953	4	98.28	1.72	3106	9	63	1
GCF_026156705.1	Lactiplantibacillus plantarum	pickle	China	45	44.84	45	44	32	31	25	18	2944497	150774	7	98.28	1.72	2767	10	61	1
GCF_026156725.1	Lactiplantibacillus plantarum	meat	China	40	44.41	40	38	26	22	20	19	3299379	198288	6	98.28	1.72	3121	9	68	1
GCF_026156745.1	Lactiplantibacillus plantarum	meat	China	30	44.43	30	28	20	18	14	12	3331952	293387	4	98.28	1.72	3128	9	64	1
GCF_026156765.1	Lactiplantibacillus plantarum	apple	China	38	44.27	38	36	25	21	15	12	3415333	293387	4	98.28	1.72	3208	9	64	1
GCF_026156785.1	Lactiplantibacillus plantarum	apple	China	38	44.29	38	36	25	20	14	13	3402998	293387	4	98.28	1.72	3197	9	64	1
GCF_026156805.1	Lactiplantibacillus plantarum	silage	China	26	44.38	26	26	22	22	19	15	3348735	356960	5	98.28	1.72	3174	9	67	1
GCF_026156815.1	Lactiplantibacillus plantarum	apple	China	16	44.47	17	16	12	12	10	10	3222618	549692	3	98.28	1.72	3019	9	65	1
GCF_026156845.1	Lactiplantibacillus plantarum	pickle	China	139	44.34	139	125	85	58	35	20	3205841	69679	14	98.28	0	3073	9	64	1
GCF_026156855.1	Lactiplantibacillus plantarum	koumiss	China	44	44.84	44	43	32	31	25	18	2942659	150774	7	98.28	1.72	2763	10	61	1
GCF_026156885.1	Lactiplantibacillus plantarum	milk	China	79	44.51	79	71	51	41	33	24	3147635	95920	11	98.28	0	2983	9	65	1
GCF_026156905.1	Lactiplantibacillus plantarum	Kurut	China	38	44.34	38	37	27	21	17	14	3550557	282354	5	98.28	1.72	3340	9	64	2
GCF_026156915.1	Lactiplantibacillus plantarum	pickle	China	24	44.32	26	22	18	17	13	11	3321109	539262	3	98.28	1.72	3097	9	64	1
GCF_026156925.1	Lactiplantibacillus plantarum	meat	China	54	44.16	54	51	41	33	25	18	3535198	185078	8	98.28	1.72	3390	9	69	1
GCF_026156965.1	Lactiplantibacillus plantarum	pickle	China	42	44.28	42	38	27	22	16	12	3410120	293387	4	98.28	1.72	3200	9	64	1
GCF_026156985.1	Lactiplantibacillus plantarum	pickle	China	13	44.69	13	13	8	8	8	8	3140836	459931	3	98.28	1.72	2948	9	61	1
GCF_026183415.1	Lactiplantibacillus plantarum	stool	South Korea:Kyungki	3	44.52	3	3	3	2	2	1	3236314	3197769	1	98.28	1.72	3006	16	68	1
GCF_026184455.1	Lactiplantibacillus plantarum	Raw milk	South Africa: Agricultural Research Council-Animal Production, Pretoria, Irene	30	44.51	30	28	20	18	17	11	3233046	358672	4	98.28	1.72	3024	3	52	1
GCF_026240755.1	Lactiplantibacillus plantarum	fish	China:Dlian	3	44.57	3	3	3	3	2	2	3324561	3257538	1	98.28	1.72	3098	16	67	1
GCF_026275505.1	Lactiplantibacillus plantarum	cow	Israel	6	44.44	7	6	4	4	4	2	3290686	3049446	1	98.28	1.72	3061	14	65	1
GCF_026421325.1	Lactiplantibacillus plantarum	fecal sample	Indonesia: Yogyakarta	30	44.44	30	27	21	19	18	15	3248459	332562	4	98.28	1.72	3043	7	62	1
GCF_026459915.1	Lactiplantibacillus plantarum	pickled cabbage	China:Shanghai	50	44.84	54	48	37	34	28	20	2938717	133714	8	98.28	1.72	2769	2	57	1
GCF_026622935.1	Lactiplantibacillus plantarum	vegetable	China: Yunnan	64	44.14	71	56	43	34	25	17	3383757	174990	8	98.28	0	3178	4	63	1
GCF_026689375.1	Lactiplantibacillus plantarum	Chinese sauerkraut	China:Zhejiang	9	44.37	9	9	9	9	7	2	3443408	3175753	1	98.28	1.72	3279	16	74	1
GCF_026930305.1	Lactiplantibacillus plantarum	breast milk	Croatia: Zagreb	48	44.27	48	48	42	42	34	21	3400851	134605	9	98.28	1.72	3203	1	52	1
GCF_026930585.1	Lactiplantibacillus plantarum	breast milk	Croatia: Zagreb	60	44.24	60	60	47	45	33	21	3439988	129703	10	98.28	1.72	3244	1	52	1
GCF_026976315.1	Lactiplantibacillus plantarum	kimchi	South Korea	4	44.45	4	4	4	3	2	2	3347824	3275720	1	98.28	1.72	3131	16	71	1
GCF_027474465.1	Lactiplantibacillus plantarum	Traditional cheese	Spain: Asturias, Cabrales	8	44.53	8	8	8	5	5	2	3195259	2992100	1	98.28	0	3061	16	68	1
GCF_027557615.1	Lactiplantibacillus plantarum	feces	China: HuNan	1	44.56	1	1	1	1	1	1	3304210	3304210	1	98.28	1.72	3073	16	65	1
GCF_027558615.1	Lactiplantibacillus plantarum	Homo sapiens	China:Qingdao	2	44.49	2	2	2	2	1	1	3267994	3248402	1	98.28	1.72	3061	16	68	1
GCF_027568335.1	Lactiplantibacillus plantarum subsp. plantarum	cheese	Indonesia:Yogyakarta	84	44.12	84	82	64	56	37	22	3577013	112713	12	98.28	1.72	3373	9	60	1
GCF_027585195.1	Lactiplantibacillus plantarum	culture medium	China:inner Mongolian	102	44.61	143	88	64	46	33	23	3113542	86840	10	98.28	1.72	2923	3	61	1
GCF_027585215.1	Lactiplantibacillus plantarum	culture medium	China:inner Mongolian	106	44.61	153	87	60	46	35	24	3115028	87091	12	98.28	1.72	2915	3	58	1
GCF_027585225.1	Lactiplantibacillus plantarum	culture medium	China:inner Mongolian	109	44.63	147	92	65	48	33	22	3087025	88712	11	98.28	1.72	2890	4	54	1
GCF_027585245.1	Lactiplantibacillus plantarum	culture medium	China:inner Mongolian	90	44.59	121	80	57	45	34	23	3118955	86916	10	98.28	1.72	2933	6	67	1
GCF_027585265.1	Lactiplantibacillus plantarum	culture medium	China:inner Mongolian	106	44.62	143	88	63	48	35	22	3121521	85962	11	98.28	1.72	2924	3	62	1
GCF_027585285.1	Lactiplantibacillus plantarum	culture medium	China:inner Mongolian	88	44.59	113	77	54	42	32	22	3119460	96480	9	98.28	1.72	2936	6	66	1
GCF_027585315.1	Lactiplantibacillus plantarum	culture medium	China:inner Mongolian	102	44.62	206	79	50	39	32	22	3107502	96508	9	98.28	1.72	2946	9	66	1
GCF_027585395.1	Lactiplantibacillus plantarum	culture medium	China:inner Mongolian	84	44.63	133	64	50	40	31	21	3081791	103310	9	98.28	1.72	2904	6	67	1
GCF_027661015.1	Lactiplantibacillus plantarum	Homo sapiens	China: Shenzhen	40	44.48	40	35	33	28	26	21	3314228	161650	8	98.28	1.72	3126	3	60	1
GCF_027661665.1	Lactiplantibacillus plantarum	Homo sapiens	China: Shenzhen	38	44.47	38	35	34	29	27	21	3313286	161650	8	98.28	1.72	3125	3	62	1
GCF_027664985.1	Lactiplantibacillus plantarum	Homo sapiens	China: Shenzhen	24	44.73	24	21	17	15	14	12	3109707	345187	4	98.28	1.72	2919	7	61	1
GCF_027671205.1	Lactiplantibacillus plantarum	Homo sapiens	China: Shenzhen	45	44.42	45	42	34	30	25	19	3268984	153306	7	98.28	1.72	3059	4	57	1
GCF_027691765.1	Lactiplantibacillus plantarum	Homo sapiens	China: Shenzhen	43	44.19	43	39	32	30	23	15	3372347	205723	6	98.28	1.72	3192	3	52	1
GCF_027693035.1	Lactiplantibacillus plantarum	Homo sapiens	China: Shenzhen	16	44.74	16	16	15	14	14	11	3097212	302750	4	98.28	1.72	2913	4	60	1
GCF_027698045.1	Lactiplantibacillus plantarum	Homo sapiens	China: Shenzhen	42	44.47	42	41	38	35	30	21	3258400	133503	10	98.28	1.72	3058	3	56	1
GCF_027698165.1	Lactiplantibacillus plantarum	Homo sapiens	China: Shenzhen	45	44.47	45	42	37	36	28	20	3258223	143796	9	98.28	1.72	3053	2	56	1
GCF_027698905.1	Lactiplantibacillus plantarum	Homo sapiens	China: Shenzhen	47	44.47	47	46	42	39	29	21	3267487	143796	9	98.28	1.72	3052	5	55	1
GCF_027854125.1	Lactiplantibacillus plantarum	Yogurt starter	China:Jiangsu	29	44.44	29	24	23	19	15	14	3311055	270802	4	98.28	1.72	3106	9	60	1
GCF_027920405.1	Lactiplantibacillus plantarum	GUT	China:Jinan	4	44.62	4	4	4	4	4	2	3212787	3035702	1	98.28	1.72	3060	16	69	1
GCF_028201575.1	Lactiplantibacillus plantarum	breast milk	China:Beijing	4	44.38	4	4	4	4	4	2	3312044	3136497	1	98.28	1.72	3268	16	66	1
GCF_028321145.1	Lactiplantibacillus plantarum	Homo sapiens	USA	51	44.45	51	51	38	36	28	21	3305295	148097	8	98.28	1.72	3113	3	64	1
GCF_028321905.1	Lactiplantibacillus plantarum	Homo sapiens	USA	50	44.45	50	50	37	34	28	20	3305663	150517	7	98.28	1.72	3117	4	66	1
GCF_028321915.1	Lactiplantibacillus plantarum	Homo sapiens	USA	35	44.47	35	35	29	29	23	16	3220498	239708	5	98.28	1.72	3041	7	59	1
GCF_028322885.1	Lactiplantibacillus plantarum	Homo sapiens	USA	65	44.22	65	65	37	27	17	16	3414958	213537	6	98.28	1.72	3182	5	64	1
GCF_028323095.1	Lactiplantibacillus plantarum	Homo sapiens	USA	50	44.45	50	50	37	34	28	20	3305663	150517	7	98.28	1.72	3117	4	66	1
GCF_028323145.1	Lactiplantibacillus plantarum	Homo sapiens	USA	64	44.5	64	64	55	46	32	20	3187134	97830	9	98.28	1.72	2989	3	34	1
GCF_028323205.1	Lactiplantibacillus plantarum	Homo sapiens	USA	66	44.5	66	66	56	47	34	22	3186201	89615	11	98.28	1.72	2988	3	34	1
GCF_028446625.1	Lactiplantibacillus plantarum	chicken	China: Nanjing	23	44.6	23	20	17	15	14	10	3193307	419098	4	98.28	1.72	2988	7	61	1
GCF_028462545.1	Lactiplantibacillus plantarum	food	Germany: Kiel	33	44.56	33	30	23	22	20	14	3210213	267828	5	98.28	1.72	3009	3	51	1
GCF_028462565.1	Lactiplantibacillus plantarum	food	Germany: Kiel	34	44.62	34	31	23	22	20	16	3180242	242008	5	98.28	1.72	2987	4	51	1
GCF_028462625.1	Lactiplantibacillus plantarum	food	Germany: Kiel	34	44.62	34	32	24	24	22	18	3179695	256205	5	98.28	1.72	2990	4	51	1
GCF_028463965.1	Lactiplantibacillus plantarum	Homo sapiens	China:Dlian,Liaoning	6	44.47	6	6	6	5	4	2	3274303	3113397	1	98.28	1.72	3172	16	65	1
GCF_028656165.1	Lactiplantibacillus plantarum	Qinghai-Tibet Plateau traditional fermented yak yoghurt	China:Guoluo	3	44.63	3	3	2	1	1	1	3220754	3209174	1	98.28	1.72	2996	16	63	1
GCF_028768485.1	Lactiplantibacillus plantarum	kimchi	South Korea: Cheongju-si	1	44.54	1	1	1	1	1	1	3248753	3248753	1	98.28	1.72	3033	16	68	1
GCF_028869445.1	Lactiplantibacillus plantarum	Homo sapiens	China:Qingdao	4	44.34	4	4	4	3	2	1	3394761	3323101	1	98.28	1.72	3205	16	71	1
GCF_028895425.1	Lactiplantibacillus plantarum	missing	Switzerland	58	44.41	58	58	52	47	33	23	3298124	111208	11	98.28	1.72	3096	5	56	1
GCF_028895435.1	Lactiplantibacillus plantarum	missing	Switzerland	30	44.4	30	30	27	26	22	18	3304509	194297	6	98.28	1.72	3105	5	57	1
GCF_028895445.1	Lactiplantibacillus plantarum	missing	Switzerland	46	44.4	46	46	44	42	34	26	3301939	100245	11	98.28	1.72	3104	5	56	1
GCF_028895485.1	Lactiplantibacillus plantarum	missing	Switzerland	42	44.4	42	42	38	35	26	21	3305449	148513	7	98.28	1.72	3106	5	57	1
GCF_028895505.1	Lactiplantibacillus plantarum	missing	Switzerland	139	44.41	139	139	119	81	40	14	3267011	41482	21	96.55	1.72	3058	4	53	1
GCF_028895525.1	Lactiplantibacillus plantarum	missing	Switzerland	37	44.4	37	37	36	34	26	20	3299939	138640	8	98.28	1.72	3106	4	56	1
GCF_028895545.1	Lactiplantibacillus plantarum	missing	Switzerland	63	44.41	63	63	58	49	38	27	3295129	79376	13	98.28	1.72	3091	4	55	1
GCF_028895555.1	Lactiplantibacillus plantarum	missing	Switzerland	48	44.41	48	48	46	42	27	19	3292479	162584	8	98.28	1.72	3092	5	56	1
GCF_028895585.1	Lactiplantibacillus plantarum	missing	Switzerland	81	44.4	81	81	72	65	47	25	3284397	57611	16	98.28	1.72	3081	4	53	1
GCF_028895595.1	Lactiplantibacillus plantarum	missing	Switzerland	55	44.4	55	55	53	49	39	24	3298734	98773	12	98.28	1.72	3100	5	55	1
GCF_028895625.1	Lactiplantibacillus plantarum	missing	Switzerland	65	44.41	65	65	57	53	40	25	3292526	87146	14	98.28	1.72	3085	5	56	1
GCF_028895645.1	Lactiplantibacillus plantarum	missing	Switzerland	63	44.42	63	63	58	52	36	21	3291133	105700	10	98.28	1.72	3085	5	52	1
GCF_028895665.1	Lactiplantibacillus plantarum	missing	Switzerland	32	44.4	32	32	30	28	22	16	3302821	200502	6	98.28	1.72	3100	5	56	1
GCF_028895685.1	Lactiplantibacillus plantarum	missing	Switzerland	34	44.4	34	34	32	29	26	23	3303950	153437	7	98.28	1.72	3111	5	56	1
GCF_028895695.1	Lactiplantibacillus plantarum	missing	Switzerland	30	44.4	30	30	27	26	22	18	3302680	194750	6	98.28	1.72	3102	5	57	1
GCF_028895705.1	Lactiplantibacillus plantarum	missing	Switzerland	41	44.4	41	41	40	38	31	21	3302076	153491	7	98.28	1.72	3105	6	56	1
GCF_028895745.1	Lactiplantibacillus plantarum	missing	Switzerland	26	44.4	26	26	24	24	19	17	3303448	200364	6	98.28	1.72	3106	6	56	1
GCF_028895765.1	Lactiplantibacillus plantarum	missing	Switzerland	34	44.44	34	34	33	29	23	20	3278894	153380	7	98.28	1.72	3078	5	54	1
GCF_028895785.1	Lactiplantibacillus plantarum	missing	Switzerland	48	44.4	48	48	47	42	33	23	3299937	124877	9	98.28	1.72	3098	6	67	1
GCF_028895795.1	Lactiplantibacillus plantarum	missing	Switzerland	33	44.41	33	33	31	29	26	20	3302296	155099	7	98.28	1.72	3100	3	55	1
GCF_028895825.1	Lactiplantibacillus plantarum	missing	Switzerland	35	44.4	35	35	34	31	26	19	3301541	169811	6	98.28	1.72	3102	6	67	1
GCF_028895845.1	Lactiplantibacillus plantarum	missing	Switzerland	63	44.41	63	63	59	53	39	24	3293639	77135	12	98.28	1.72	3096	6	56	1
GCF_028895855.1	Lactiplantibacillus plantarum	missing	Switzerland	48	44.4	48	48	45	38	33	23	3300636	109971	9	98.28	1.72	3104	4	53	1
GCF_028895885.1	Lactiplantibacillus plantarum	missing	Switzerland	70	44.4	70	70	68	56	44	24	3304903	73341	14	98.28	1.72	3104	6	66	1
GCF_028895905.1	Lactiplantibacillus plantarum	missing	Switzerland	34	44.4	34	34	30	29	25	20	3295073	194360	6	98.28	1.72	3101	5	56	1
GCF_028895925.1	Lactiplantibacillus plantarum	missing	Switzerland	53	44.4	53	53	50	45	36	24	3298603	111775	11	98.28	1.72	3105	3	53	1
GCF_028895945.1	Lactiplantibacillus plantarum	missing	Switzerland	62	44.41	62	62	54	47	35	24	3302291	89469	11	98.28	1.72	3100	4	55	1
GCF_028895965.1	Lactiplantibacillus plantarum	missing	Switzerland	61	44.4	61	61	58	51	40	23	3299804	83734	12	98.28	1.72	3100	5	64	1
GCF_028994535.1	Lactiplantibacillus plantarum	Kimchi system	China: Hongguang Town, Pidu District, Chengdu, Sichuan Province	45	44.5	45	45	35	31	26	21	3216480	149697	7	98.28	1.72	3043	3	60	1
GCF_029269595.1	Lactiplantibacillus plantarum	white cow cheese	Serbia	111	44.25	208	88	56	39	22	16	3394619	142129	8	98.28	1.72	3236	8	74	1
GCF_029542245.1	Lactiplantibacillus plantarum	Phyllosphere Endophyte	China	1	44.44	1	1	1	1	1	1	3290693	3290693	1	98.28	1.72	3084	16	67	1
GCF_029543005.1	Lactiplantibacillus plantarum	kimchi	South Korea: Gyeonggi-do	2	44.57	2	2	2	2	2	1	3254586	3207769	1	98.28	1.72	3028	16	63	1
GCF_029544305.1	Lactiplantibacillus plantarum	pickled cucumbers	China: Wuhan	174	44.23	243	141	86	66	41	19	3376229	57319	17	98.28	1.72	3268	3	58	1
GCF_029590535.1	Lactiplantibacillus plantarum	Infant feces	China	3	44.45	3	3	3	3	2	1	3332087	3261554	1	98.28	1.72	3122	16	71	1
GCF_029623555.1	Lactiplantibacillus plantarum	missing	South Korea: Seongnam	3	44.44	3	3	3	2	2	2	3352944	3284117	1	98.28	1.72	3127	16	71	1
GCF_029637825.1	Lactiplantibacillus plantarum	kimchi	South Korea:Seoul	8	44.44	8	8	8	6	4	3	3331743	3129268	1	98.28	1.72	3168	16	76	1
GCF_029764995.1	Lactiplantibacillus plantarum	Fermented vegetables	Lithuania	50	44.33	50	44	33	27	21	16	3326282	195674	6	98.28	1.72	3153	4	57	1
GCF_029767725.1	Lactiplantibacillus plantarum	missing	Russia	108	44.49	108	100	41	31	23	20	3474478	143774	8	98.28	1.72	3250	7	62	1
GCF_029814785.1	Lactiplantibacillus plantarum	missing	China: Nanchang	1	44.56	1	1	1	1	1	1	3304253	3304253	1	98.28	1.72	3062	16	65	1
GCF_029834415.1	Lactiplantibacillus plantarum	missing	China: Nanchang	1	44.56	1	1	1	1	1	1	3304238	3304238	1	98.28	1.72	3060	16	65	1
GCF_029846785.1	Lactiplantibacillus plantarum	Fermented vegetables	Lithuania	83	44.49	83	78	60	52	39	22	3239432	84032	12	98.28	1.72	3056	3	54	1
GCF_029849115.1	Lactiplantibacillus plantarum	Fermented Cherry Tomato	Lithuania	55	44.33	55	49	37	30	24	19	3326119	170738	7	98.28	1.72	3148	3	58	1
GCF_029854235.1	Lactiplantibacillus plantarum	Tibet	China: Tibet	2	44.52	2	2	2	2	2	1	3300453	3260357	1	98.28	1.72	3078	16	65	1
GCF_029854315.1	Lactiplantibacillus plantarum	missing	China: Nanchang	5	44.51	5	5	5	4	3	1	3240756	3142471	1	98.28	1.72	3028	16	70	1
GCF_029854335.1	Lactiplantibacillus plantarum	Fermented bamboo shoots	China:Naning	8	44.4	8	8	8	8	6	2	3475955	3241756	1	98.28	1.72	3426	16	78	1
GCF_029855105.1	Lactiplantibacillus plantarum	Drosophila melanogaster	Russia:Kazan	3	44.3	3	3	3	3	3	2	3474597	3376068	1	98.28	1.72	3311	16	73	1
GCF_029874465.1	Lactiplantibacillus plantarum	Ambriss	Lebanon	148	44.3	174	116	73	53	32	23	3363820	88169	14	98.28	1.72	3176	2	59	1
GCF_029906245.1	Lactiplantibacillus plantarum	Fermented vegetables	Lithuania	55	44.33	55	48	37	31	25	20	3324900	154835	8	98.28	1.72	3144	3	58	1
GCF_029906425.1	Lactiplantibacillus plantarum	Homemade pickle	China: Si Chuan	4	44.16	4	4	4	4	4	4	3364547	3143131	1	98.28	0	3195	16	66	1
GCF_029910155.1	Lactiplantibacillus plantarum	kimchi	South Korea	2	44.6	2	2	2	2	1	1	3217241	3207019	1	98.28	1.72	3013	16	69	1
GCF_029997055.1	Lactiplantibacillus plantarum	Odontesthes bonariensis	Argentina	70	44.03	80	61	22	16	13	10	3699630	602835	3	98.28	1.72	3521	16	75	1
GCF_030061915.1	Lactiplantibacillus plantarum	wolfberry	China:Beijing	2	44.49	2	2	2	1	1	1	3241952	3234760	1	98.28	1.72	3153	16	66	1
GCF_030061935.1	Lactiplantibacillus plantarum	blueberry	China:Beijing	7	44.44	7	7	7	5	5	4	3280872	3048867	1	98.28	0	3200	16	70	1
GCF_030061955.1	Lactiplantibacillus plantarum	blueberry	China:Beijing	2	44.44	2	2	2	2	2	2	3307193	3217780	1	98.12	1.88	3292	16	69	1
GCF_030061985.1	Lactiplantibacillus plantarum	mulberry	China:Beijing	7	44.47	7	7	6	4	4	3	3229423	3048781	1	98.28	0	3151	16	70	1
GCF_030063125.1	Lactiplantibacillus plantarum	Homo sapiens	China: Zhejiang	29	44.44	34	22	18	18	15	14	3307862	357727	3	98.28	1.72	3083	8	67	1
GCF_030237845.1	Lactiplantibacillus plantarum	milk from animal21	China: Beijing	118	44.46	163	96	65	49	32	24	3210813	93165	12	98.28	0	3054	8	66	1
GCF_030237865.1	Lactiplantibacillus plantarum	milk from animal19	China: Beijing	78	44.51	96	69	46	34	23	16	3194391	190141	6	98.28	1.72	3023	8	65	1
GCF_030253605.1	Lactiplantibacillus plantarum	waxberry	China: Zhejiang	3	44.37	3	3	3	3	2	2	3441908	3346642	1	98.28	1.72	3249	16	71	1
GCF_030263185.2	Lactiplantibacillus plantarum	stool	India:Odisha	44	44.37	64	41	31	23	18	17	3335956	297907	4	98.28	1.72	3158	3	51	1
GCF_030297695.1	Lactiplantibacillus plantarum (firmicutes)	missing	missing	1	44.5	1	1	1	1	1	1	3296119	3296119	1	98.28	1.72	3077	16	72	1
GCF_030297715.1	Lactiplantibacillus plantarum (firmicutes)	missing	missing	7	44.34	7	7	6	6	5	3	3422051	3184732	1	98.28	1.72	3234	16	63	1
GCF_030297735.1	Lactiplantibacillus plantarum (firmicutes)	missing	missing	2	44.5	2	2	2	2	2	1	3297043	3256631	1	98.28	1.72	3128	16	71	1
GCF_030403425.1	Lactiplantibacillus plantarum	missing	Lithuania: Vilnius	53	44.34	53	46	34	28	22	17	3325171	195676	6	98.28	1.72	3148	3	58	1
GCF_030403475.1	Lactiplantibacillus plantarum	fermented cherry tomato	Lithuania: Vilnius	50	44.33	50	43	33	26	21	16	3327639	195669	6	98.28	1.72	3153	5	65	1
GCF_030410355.1	Lactiplantibacillus plantarum	fermented lap xuong sausage	Viet Nam: Son La	151	44.09	151	120	76	59	38	24	3422518	83682	15	98.28	1.72	3275	3	54	1
GCF_030463605.1	Lactiplantibacillus plantarum	gut	China:Qingdao	3	44.31	3	3	3	3	3	2	3364894	3244418	1	98.28	1.72	3146	16	68	1
GCF_030464385.1	Lactiplantibacillus plantarum	fecal sample	China	42	44.34	42	37	27	24	17	12	3356922	358904	4	98.28	1.72	3166	8	65	1
GCF_030464405.1	Lactiplantibacillus plantarum	Chinese pickle	China	39	44.34	39	38	34	29	24	21	3316566	161184	6	98.28	1.72	3097	8	67	1
GCF_030464425.1	Lactiplantibacillus plantarum	vegetable	China	30	44.35	30	29	21	19	15	14	3354858	327388	4	98.28	1.72	3175	8	67	1
GCF_030464445.1	Lactiplantibacillus plantarum	fecal sample	China	88	44.39	88	78	60	50	37	26	3332273	86937	13	98.28	1.72	3215	8	69	1
GCF_030464465.1	Lactiplantibacillus plantarum	fecal sample	China	72	44.27	72	69	56	50	37	22	3362765	122182	10	98.28	1.72	3151	8	69	1
GCF_030464485.1	Lactiplantibacillus plantarum	fecal sample	China	36	44.34	36	35	29	26	23	16	3292082	214253	5	98.28	1.72	3122	8	66	1
GCF_030464495.1	Lactiplantibacillus plantarum	fecal sample	China	48	44.22	48	45	35	26	18	14	3447516	249056	5	98.28	1.72	3258	9	64	1
GCF_030464525.1	Lactiplantibacillus plantarum	fecal sample	China	16	44.46	16	16	11	11	10	10	3223351	549692	3	98.28	1.72	3020	8	65	1
GCF_030464545.1	Lactiplantibacillus plantarum	fecal sample	China	35	44.39	35	31	23	18	14	12	3340679	332696	4	98.28	1.72	3155	9	64	1
GCF_030464565.1	Lactiplantibacillus plantarum	vegetable	China	35	44.29	35	35	31	28	23	18	3326347	247543	5	98.28	1.72	3132	8	64	1
GCF_030464575.1	Lactiplantibacillus plantarum	Chinese pickle	China	41	44.34	41	40	35	30	24	21	3317106	161298	6	98.28	1.72	3100	7	67	1
GCF_030464605.1	Lactiplantibacillus plantarum	Chinese pickle	China	40	44.34	40	40	34	29	24	21	3317694	161298	6	98.28	1.72	3101	8	65	1
GCF_030464625.1	Lactiplantibacillus plantarum	Chinese pickle	China	38	44.47	38	37	33	28	23	20	3249326	161184	6	98.28	1.72	3031	8	67	1
GCF_030464645.1	Lactiplantibacillus plantarum	Chinese pickle	China	36	44.47	36	36	33	28	23	20	3244877	161894	6	98.28	1.72	3025	8	65	1
GCF_030464665.1	Lactiplantibacillus plantarum	Chinese pickle	China	39	44.47	39	38	34	29	23	20	3250641	161298	6	98.28	1.72	3030	8	67	1
GCF_030464685.1	Lactiplantibacillus plantarum	Chinese pickle	China	38	44.34	38	38	35	30	24	21	3326355	161298	6	98.28	1.72	3111	8	67	1
GCF_030464705.1	Lactiplantibacillus plantarum	Chinese pickle	China	22	44.38	22	22	22	22	16	13	3309256	309918	4	98.28	1.72	3122	3	61	1
GCF_030464725.1	Lactiplantibacillus plantarum	fecal sample	China	13	44.47	13	13	11	11	9	9	3284835	423537	3	98.28	1.72	3069	8	61	1
GCF_030464765.1	Lactiplantibacillus plantarum	fecal sample	China	56	44.16	56	54	37	30	17	14	3470475	260874	5	98.28	1.72	3280	9	64	1
GCF_030466465.1	Lactiplantibacillus plantarum	fecal sample	China	16	44.55	16	16	13	13	12	11	3189915	386934	3	98.28	1.72	3002	8	69	1
GCF_030480505.1	Lactiplantibacillus plantarum	missing	Mexico	1	44.31	1	1	1	1	1	1	3482357	3482357	1	98.28	1.72	3294	5	65	1
GCF_030480525.1	Lactiplantibacillus plantarum	missing	Mexico	1	44.73	1	1	1	1	1	1	3140097	3140097	1	98.28	1.72	2925	5	56	1
GCF_030480565.1	Lactiplantibacillus plantarum	missing	Mexico	1	44.7	1	1	1	1	1	1	3188285	3188285	1	98.28	1.72	2979	4	63	1
GCF_030503695.1	Lactiplantibacillus plantarum	fermented kimchi	China	5	44.3	5	5	5	5	5	4	3432272	3211744	1	98.28	1.72	3280	16	67	1
GCF_030504705.1	Lactiplantibacillus plantarum	fermented cherry tomato	Lithuania: Vilnius	123	44.38	123	109	86	65	44	23	3316103	63505	17	98.28	1.72	3135	3	60	1
GCF_030504815.1	Lactiplantibacillus plantarum	artisanal sour milk	Serbia: Pirot	86	44.35	116	77	49	38	26	19	3356812	134479	8	98.28	1.72	3239	7	68	1
GCF_030549385.1	Lactiplantibacillus plantarum	fermented food	China	49	44.24	88	44	33	28	24	20	3430780	175072	7	98.28	1.72	3247	9	73	1
GCF_030549465.1	Lactiplantibacillus plantarum	fermented food	China	33	44.29	52	28	24	24	20	17	3364444	217612	6	98.28	1.72	3229	7	67	1
GCF_030575255.1	Lactiplantibacillus plantarum	fermented food	China: Yunnan	36	44.38	213	28	24	23	19	18	3278222	240293	5	98.28	2.38	3069	9	69	1
GCF_030578335.1	Lactiplantibacillus plantarum	pickled ginger	Thailand: Bangkok	6	44.11	6	6	6	5	3	2	3446111	3296529	1	98.28	0	3382	16	69	1
GCF_030644445.1	Lactiplantibacillus plantarum	Drosophila	Switzerland	4	44.27	4	4	4	4	4	3	3500048	3336829	1	98.28	1.72	3315	16	77	1
GCF_030646105.1	Lactiplantibacillus plantarum	feces from healthy infant	Iraq: Thi-Qar	27	44.38	57	24	21	20	18	14	3318533	266053	5	98.28	1.72	3122	3	59	1
GCF_030646455.1	Lactiplantibacillus plantarum	artisanal milk cheeses	Iraq: Thi-Qar	50	44.39	97	43	31	29	19	14	3320821	269902	5	98.28	1.72	3135	3	61	1
GCF_030709915.1	Lactiplantibacillus plantarum	missing	Spain:Leon	100	44.34	100	87	66	51	38	22	3392625	87674	11	98.28	1.72	3204	2	61	1
GCF_030709995.1	Lactiplantibacillus plantarum	missing	Spain:Leon	104	44.34	104	88	66	50	37	22	3391890	87674	11	98.28	1.72	3209	2	56	1
GCF_030710035.1	Lactiplantibacillus plantarum	missing	Spain:Leon	124	44.34	124	101	67	57	37	21	3386664	77839	12	98.28	1.72	3203	3	51	1
GCF_030710045.1	Lactiplantibacillus plantarum	missing	Spain:Leon	101	44.25	101	81	42	32	22	15	3428239	191328	5	98.28	1.72	3231	7	58	1
GCF_030710055.1	Lactiplantibacillus plantarum	missing	Spain:Leon	102	44.34	102	87	69	52	38	22	3398196	87714	11	98.28	1.72	3212	5	63	1
GCF_030710095.1	Lactiplantibacillus plantarum	missing	Spain:Leon	100	44.34	100	86	70	51	38	22	3400408	87714	11	98.28	1.72	3212	5	63	1
GCF_030710155.1	Lactiplantibacillus plantarum	missing	Spain:Leon	101	44.34	101	85	70	52	38	22	3398951	87714	11	98.28	1.72	3212	5	63	1
GCF_030736815.1	Lactiplantibacillus plantarum	Pandanus amaryllifolius	Malaysia	3	44.62	3	3	3	3	3	3	3218706	1157435	2	100	1.72	2998	14	66	1
GCF_030758995.1	Lactiplantibacillus plantarum	fermented vegetable	China: Sichuan	5	44.36	5	5	5	5	5	3	3432810	3234503	1	98.28	1.72	3210	16	66	1
GCF_031032805.1	Lactiplantibacillus plantarum	missing	Philippines: Luzon	43	44.62	43	35	25	22	20	15	3263602	229189	5	98.28	1.72	3071	2	49	1
GCF_031082465.1	Lactiplantibacillus plantarum	passage 100 in MRS medium of strain P-8	China:Inner Mongolia	5	44.66	5	5	5	5	5	2	3209642	3045539	1	98.28	1.72	3079	16	69	1
GCF_031082485.1	Lactiplantibacillus plantarum	passage 100 in MRS medium of strain P-8	China:Inner Mongolia	4	44.65	4	4	4	4	4	3	3190185	3044637	1	98.28	1.72	3044	16	69	1
GCF_031082525.1	Lactiplantibacillus plantarum	passage 75 in MRS medium of strain P-8	China:Inner Mongolia	4	44.71	4	4	4	4	4	2	3179695	3044697	1	98.28	1.72	3018	16	69	1
GCF_031082545.1	Lactiplantibacillus plantarum	passage 75 in MRS medium of strain P-8	China:Inner Mongolia	5	44.64	5	5	5	5	5	3	3214704	3044385	1	98.28	1.72	3065	16	69	1
GCF_031082555.1	Lactiplantibacillus plantarum	passage 50 in MRS medium of strain P-8	China:Inner Mongolia	4	44.67	4	4	4	4	4	2	3159548	3046336	1	98.28	1.72	3017	16	69	1
GCF_031082575.1	Lactiplantibacillus plantarum	passage 50 in MRS medium of strain P-8	China:Inner Mongolia	5	44.65	5	5	5	5	5	3	3216945	3044664	1	98.28	1.72	3078	16	69	1
GCF_031082605.1	Lactiplantibacillus plantarum	passage 100 in MRS medium of strain P-8	China:Inner Mongolia	5	44.66	5	5	5	5	5	2	3215113	3045682	1	98.28	3.45	3078	16	70	1
GCF_031082615.1	Lactiplantibacillus plantarum	passage 25 in MRS medium of strain P-8	China:Inner Mongolia	5	44.65	5	5	5	5	5	3	3215714	3045739	1	98.28	2.59	3061	16	69	1
GCF_031082635.1	Lactiplantibacillus plantarum	passage 50 in MRS medium of strain P-8	China:Inner Mongolia	4	44.71	4	4	4	4	4	2	3178719	3045099	1	98.28	1.72	3006	16	76	1
GCF_031082645.1	Lactiplantibacillus plantarum	passage 25 in MRS medium of strain P-8	China:Inner Mongolia	5	44.65	5	5	5	5	5	3	3217694	3046155	1	98.28	1.72	3071	16	69	1
GCF_031082685.1	Lactiplantibacillus plantarum	passage 75 in MRS medium of strain P-8	China:Inner Mongolia	4	44.68	4	4	4	4	4	3	3179162	3038329	1	98.28	1.72	3016	16	69	1
GCF_031082705.1	Lactiplantibacillus plantarum	strain P-8 in MRS medium	China:Inner Mongolia	6	44.63	6	6	6	6	4	2	3222491	3044545	1	98.28	1.72	3075	16	69	1
GCF_031082715.1	Lactiplantibacillus plantarum	strain P-8 in MRS medium	China:Inner Mongolia	5	44.66	5	5	5	5	5	3	3208142	3044914	1	98.28	1.72	3056	16	69	1
GCF_031082735.1	Lactiplantibacillus plantarum	passage 25 in MRS medium of strain P-8	China:Inner Mongolia	5	44.61	5	5	5	5	5	3	3215232	3043986	1	98.28	1.72	3081	16	69	1
GCF_031082765.1	Lactiplantibacillus plantarum	strain P-8 in MRS medium	China:Inner Mongolia	5	44.63	5	5	5	5	5	3	3220394	3045299	1	98.28	1.72	3080	16	69	1
GCF_031085385.1	Lactiplantibacillus plantarum	Fermented rice beverage	India: Manipur	13	44.31	13	13	10	7	5	4	3329893	1693990	1	98.28	1.72	3090	5	65	1
GCF_031296365.1	Lactiplantibacillus plantarum	beer	Poland	29	44.39	29	27	22	19	17	12	3295059	346612	3	98.28	1.72	3076	3	39	1
GCF_031348585.1	Lactiplantibacillus plantarum	kimchi	South Korea	1	44.58	1	1	1	1	1	1	3264137	3264137	1	98.28	1.72	2993	16	66	1
GCF_031432955.1	Lactiplantibacillus plantarum	kimchi	South Korea	3	44.44	3	3	3	3	2	2	3329993	3259896	1	98.28	1.72	3091	16	69	1
GCF_031461015.1	Lactiplantibacillus plantarum	kimchi	South Korea	2	44.54	2	2	2	2	2	1	3313259	3286413	1	98.28	1.72	3085	17	73	1
GCF_031461055.1	Lactiplantibacillus plantarum	kimchi	South Korea	9	44.45	9	9	9	7	4	3	3328662	3110977	1	98.28	1.72	3142	16	64	1
GCF_031583165.1	Lactiplantibacillus plantarum	Pickled asparagus	China: Nanchang	9	44.3	9	9	9	6	5	2	3412812	3212731	1	98.28	1.72	3180	16	67	1
GCF_031596315.1	Lactiplantibacillus plantarum	kimchi	China:Qingdao	3	44.63	3	3	3	3	3	1	3194853	3123642	1	98.28	1.72	2969	16	66	1
GCF_031597175.1	Lactiplantibacillus plantarum	kimchi	China:Qingdao	3	44.31	3	3	3	3	3	2	3396872	3300353	1	98.28	1.72	3220	16	71	1
GCF_031876755.1	Lactiplantibacillus plantarum	bee bread	China: The east mountain location, Suzhou	1	44.99	1	1	1	1	1	1	2839103	2839103	1	98.28	0	2709	16	62	1
GCF_031877725.1	Lactiplantibacillus plantarum	bee bread	China: The east mountain location, Suzhou	1	44.56	1	1	1	1	1	1	3246259	3246259	1	98.28	1.72	3041	16	72	1
GCF_032190715.1	Lactiplantibacillus plantarum	cucumber fermentation brine	USA: Mount Olive, NC	15	44.23	15	15	14	12	8	3	3490038	2712281	1	98.28	1.72	3363	16	63	1
GCF_032248515.1	Lactiplantibacillus plantarum	fu-tsai, traditional fermented mustard products of Taiwan	Taiwan: Taipei	4	44.47	4	4	4	4	4	2	3333276	3209069	1	98.28	1.72	3099	16	69	1
GCF_032463565.1	Lactiplantibacillus plantarum	missing	Mexico:Morelos State	4	44.48	4	4	4	4	3	1	3287706	3189825	1	98.28	1.72	3088	16	63	1
GCF_032463585.1	Lactiplantibacillus plantarum	missing	Mexico:Morelos State	5	44.48	5	5	5	5	3	1	3289072	3189831	1	98.28	1.72	3088	16	63	1
GCF_032602185.1	Lactiplantibacillus plantarum	Dadih (a traditional fermented buffalo milk Indonesian yogurt)	Indonesia: West Sumatra	4	44.48	4	4	4	3	2	1	3248291	3196952	1	100	1.72	3029	16	66	1
GCF_032818175.1	Lactiplantibacillus plantarum	pearl gentian grouper	China:Wenzhou	3	44.31	3	3	3	3	3	2	3364924	3244437	1	98.28	1.72	3148	16	68	1
GCF_032911485.1	Lactiplantibacillus plantarum	pit mud	China	76	44.32	76	50	24	15	13	10	3330678	373465	4	98.28	1.72	3156	8	65	1
GCF_032920365.1	Lactiplantibacillus plantarum	pickled cowpea	China: Hangzhou	4	44.33	4	4	4	4	3	3	3422913	3272269	1	98.28	1.72	3195	16	68	1
GCF_032921125.1	Lactiplantibacillus plantarum	Winter pickled vegetables	China: Hangzhou	5	44.53	5	5	5	5	2	1	3287574	3199165	1	98.28	1.72	3111	16	67	1
GCF_033024555.1	Lactiplantibacillus plantarum	vaginal cavity	Brazil:Sao Luis Maranhao	1	44.51	1	1	1	1	1	1	3240805	3240805	1	98.28	1.72	3035	7	60	1
GCF_033055375.1	Lactiplantibacillus plantarum	mouse	China: Ningbo	42	44.62	42	27	25	24	23	19	3184880	163698	6	98.28	1.72	2980	6	60	1
GCF_033055385.1	Lactiplantibacillus plantarum	mouse	China: Ningbo	36	44.64	36	29	25	22	20	17	3179310	183800	6	98.28	1.88	2980	6	59	1
GCF_033055415.1	Lactiplantibacillus plantarum	mouse	China: Ningbo	42	44.64	43	34	30	26	23	17	3180439	205602	6	98.28	1.72	2978	6	60	1
GCF_033055425.1	Lactiplantibacillus plantarum	mouse	China: Ningbo	34	44.63	34	29	25	24	22	18	3178166	183898	6	98.28	1.72	2976	6	60	1
GCF_033055465.1	Lactiplantibacillus plantarum	mouse	China: Ningbo	38	44.64	38	28	25	24	23	18	3180457	169583	6	98.28	1.88	2977	6	60	1
GCF_033194695.1	Lactiplantibacillus plantarum	feces	China	29	44.3	43	27	22	20	18	14	3396624	306674	4	98.28	1.72	3250	9	77	1
GCF_033546835.1	Lactiplantibacillus plantarum	missing	South Korea	2	44.66	2	2	2	2	1	1	3190516	3179857	1	98.28	1.72	2937	16	64	1
GCF_033792285.1	Lactiplantibacillus plantarum	Indri indri	Madagascar	24	44.56	24	21	19	17	17	15	3226195	268711	5	98.28	1.72	3040	2	60	1
GCF_033792305.1	Lactiplantibacillus plantarum	Indri indri	Madagascar	24	44.56	24	21	19	17	16	14	3228147	268711	5	98.28	1.72	3039	2	60	1
GCF_033792335.1	Lactiplantibacillus plantarum	Indri indri	Madagascar	24	44.56	24	21	19	17	16	14	3228236	268711	5	98.28	1.72	3041	2	60	1
GCF_033802745.1	Lactiplantibacillus plantarum	gajami sikhae	missing	2	44.58	2	2	2	2	2	1	3236559	3196348	1	98.28	1.72	3010	16	66	1
GCF_033802805.1	Lactiplantibacillus plantarum	chicken	China: shanghai	1	44.66	1	1	1	1	1	1	3199580	3199580	1	98.28	1.72	2977	16	63	1
GCF_034086125.1	Lactiplantibacillus plantarum	Pickle	Turkey	36	44.41	42	36	26	26	24	19	3279843	167809	7	98.28	1.72	3102	7	67	1
GCF_034258695.1	Lactiplantibacillus plantarum	Fermented milk	Algeria: Constantine	81	44.33	81	80	61	42	31	23	3296007	99412	10	98.28	0	3146	12	65	1
GCF_034321885.1	Lactiplantibacillus plantarum	Dongbei kimchi	missing	101	44.17	101	88	59	46	25	21	3500604	132051	9	98.28	0	3367	5	65	1
GCF_034333585.1	Lactiplantibacillus plantarum	sow feces	China:Chongqing	6	44.59	6	6	5	4	4	1	3169201	3033092	1	98.28	0	2989	16	71	1
GCF_034426955.1	Lactiplantibacillus plantarum	Broad bean paste	China: Yunnan province, Chuxiong city	8	44.47	8	8	8	6	5	4	3289056	3023556	1	98.28	0	3079	16	70	1
GCF_034555095.1	Lactiplantibacillus plantarum	rotifer tank water	Spain:Galicia	37	44.32	41	34	17	14	12	11	3339127	343226	3	98.28	0	3162	2	64	1
GCF_034555115.1	Lactiplantibacillus plantarum	rotifer tank biofilm	Spain:Galicia	33	44.33	37	30	19	16	14	12	3317973	343226	3	98.28	0	3139	2	64	1
GCF_034929385.1	Lactiplantibacillus plantarum	sauerkraut	China: Shandong	106	44.23	106	93	59	44	33	20	3442905	120978	8	98.28	1.72	3289	4	60	1
GCF_035336205.1	Lactiplantibacillus plantarum	fermented food	Taiwan	4	44.45	4	4	4	2	2	2	3353276	3285354	1	98.28	1.72	3140	16	70	1
GCF_035338015.1	Lactiplantibacillus plantarum	fermented food	Taiwan	5	44.34	5	5	5	5	3	2	3431860	3289470	1	98.28	1.72	3231	16	72	1
GCF_035588615.1	Lactiplantibacillus plantarum	Apis cerana	South Korea: Jeolla	4	44.41	4	4	4	3	3	1	3362211	3273990	1	98.28	1.72	3160	16	71	1
GCF_035966695.1	Lactiplantibacillus plantarum	cow	Pakistan: Faisalabad	68	44.51	242	26	22	19	14	12	3237950	447006	3	98.28	10.37	3081	5	69	1
GCF_036255815.1	Lactiplantibacillus plantarum	Homo sapiens	China: chong qing	1	44.47	1	1	1	1	1	1	3308302	3308302	1	98.28	1.72	3079	16	71	1
GCF_036259715.1	Lactiplantibacillus plantarum	Camel	China:Qingdao	2	44.51	2	2	2	2	2	2	3333066	3268975	1	98.28	1.72	3115	16	70	1
GCF_036287535.1	Lactiplantibacillus plantarum	fermented bean curd	China: Wuhan	1	44.76	1	1	1	1	1	1	3125069	3125069	1	98.28	1.72	2923	16	70	1
GCF_036321505.1	Lactiplantibacillus plantarum	Chinese fermented cereal foods	China:Shanghai	7	44.25	7	7	6	4	4	2	3337542	3179758	1	98.28	1.72	3096	16	63	1
GCF_036321605.1	Lactiplantibacillus plantarum	Cornus officinalis	China:Shanghai	5	44.53	5	5	4	2	2	1	3290215	3225237	1	98.28	1.72	3075	16	71	1
GCF_036330065.1	Lactiplantibacillus plantarum subsp. plantarum	Homo sapiens	South Korea:Seoul	5	44.46	5	5	5	4	2	1	3341790	3262205	1	98.28	1.72	3120	16	65	1
GCF_036353265.1	Lactiplantibacillus plantarum	homemade white-brined cheese	Bulgaria: Rhodopes mountains near Arda	43	44.41	49	37	28	24	23	22	3289324	219342	6	98.28	1.72	3081	2	67	1
GCF_036353295.2	Lactiplantibacillus plantarum	katak	Bulgaria:Lukovit	84	44.46	119	73	49	34	24	17	3250174	142766	8	98.28	1.72	3109	2	63	1
GCF_036416335.1	Lactiplantibacillus plantarum	homemade smoked horse intestines	China: Xinjiang Uygur Autonomous Region	6	44.55	6	6	6	5	3	2	3225443	3067513	1	98.28	1.72	3069	16	65	1
GCF_036430805.1	Lactiplantibacillus plantarum	Pearl millet (Pennisetum glaucum) porridge (Hausa koko)	Ghana:Dodowa	212	44.59	224	193	137	98	37	9	2986756	25779	36	98.28	0	2872	3	64	1
GCF_036430845.1	Lactiplantibacillus plantarum	Pearl millet (Pennisetum glaucum) porridge (Hausa koko)	Ghana:Dodowa	250	44.47	289	220	143	97	36	8	3022075	24060	39	98.28	0	2904	2	64	1
GCF_036431865.1	Lactiplantibacillus plantarum	Sediment fermented pearl millet (Pennisetum glaucum) slurry	Ghana	151	45.02	151	151	130	93	31	5	2611772	24158	35	98.28	0	2507		41	1
GCF_036762805.1	Lactiplantibacillus plantarum	gut	missing	80	44.53	281	73	55	45	35	22	3128962	87098	12	98.28	0	2940	48	62	1
GCF_036880975.1	Lactiplantibacillus plantarum	Milk fan	China: Yunnan	40	44.56	40	40	36	32	25	19	3156820	208155	6	98.28	0	2960	14	63	1
GCF_036898925.1	Lactiplantibacillus plantarum	free living	China	5	44.52	5	5	4	2	2	1	3274558	3207779	1	98.28	1.72	3044	16	63	1
GCF_037084175.1	Lactiplantibacillus plantarum	pupa	France: Lyon	61	44.22	78	58	48	43	32	26	3449716	118565	10	96.55	1.72	3383	3	64	1
GCF_037094665.1	Lactiplantibacillus plantarum	food_industry_fermented yak dairy products	China: Xining	3	44.37	3	3	3	3	3	2	3369454	3246150	1	98.28	1.72	3203	16	71	1
GCF_037099845.1	Lactiplantibacillus plantarum	Homo sapiens	South Korea: Jeongeup	4	44.36	4	4	4	3	3	2	3392304	3284104	1	98.28	1.72	3177	16	67	1
GCF_037099865.1	Lactiplantibacillus plantarum subsp. plantarum	Homo sapiens	South Korea: Jeongeup	4	44.53	4	4	4	3	3	2	3298596	3186349	1	98.28	1.72	3070	16	63	1
GCF_037100195.1	Lactiplantibacillus plantarum	Homo sapiens	South Korea: Jeongeup	3	44.59	3	3	2	1	1	1	3235178	3224923	1	98.28	1.72	3002	16	69	1
GCF_037113575.1	Lactiplantibacillus plantarum	missing	South Korea: Pohang	2	44.57	2	2	2	2	2	1	3254457	3207769	1	98.28	1.72	3026	16	63	1
GCF_037283765.1	Lactiplantibacillus plantarum	missing	Germany	14	44.14	14	14	14	11	6	2	3459862	3144812	1	98.28	0	3288	16	67	1
GCF_037414365.1	Lactiplantibacillus plantarum	feces	South Korea:Jeongeup	1	44.61	1	1	1	1	1	1	3224923	3224923	1	98.28	1.72	2993	16	69	1
GCF_037414405.1	Lactiplantibacillus plantarum	feces	South Korea:Jeongeup	1	44.55	1	1	1	1	1	1	3259896	3259896	1	98.28	1.72	3024	16	69	1
GCF_037414485.1	Lactiplantibacillus plantarum	Homo sapiens	missing	3	44.44	3	3	3	3	2	2	3329996	3259900	1	98.28	1.72	3093	16	69	1
GCF_037546205.1	Lactiplantibacillus plantarum	sourdough	Germany	47	44.16	47	47	35	28	21	17	3414375	189709	6	98.28	1.72	3230	10	68	1
GCF_037546345.1	Lactiplantibacillus plantarum	sourdough	Germany	22	44.6	22	22	17	15	14	10	3179311	419300	4	98.28	1.72	2965	9	58	1
GCF_037572815.1	Lactiplantibacillus plantarum	Gambusia affinis	Taiwan: Kaohsiung City	66	44.31	66	56	39	32	22	19	3381246	155682	7	98.28	1.72	3199	4	66	1
GCF_037966755.1	Lactiplantibacillus plantarum	Cherry tree root soil	Turkey:Manisa	42	44.42	227	37	34	31	26	23	3293311	144461	8	98.28	4.08	3101	4	67	1
GCF_037992995.1	Lactiplantibacillus plantarum	yogurt	India	1	44.95	1	1	1	1	1	1	3295497	3295497	1	98.28	1.72	2786	16	64	1
GCF_037996145.1	Lactiplantibacillus plantarum	missing	China:Hubei	46	44.19	63	40	29	24	19	13	3375891	269078	5	98.28	1.72	3181	3	47	1
GCF_037996605.1	Lactiplantibacillus plantarum	fermented food	China: Hengyang	58	44.52	58	54	38	31	24	15	3209850	183871	6	98.28	0	3032	8	66	1
GCF_037997095.1	Lactiplantibacillus plantarum	missing	South Korea: Seongnam	9	44.36	9	9	8	4	3	2	3378947	3239193	1	98.28	1.72	3197	16	69	1
GCF_038024955.1	Lactiplantibacillus plantarum	cheese	Italy	6	44.41	6	6	6	5	4	2	3371266	3206549	1	98.28	1.72	3193	16	71	1
GCF_038039495.1	Lactiplantibacillus plantarum	Sewage treatment plant	China:Hubei	40	44.49	53	38	31	29	25	19	3279630	163612	7	98.28	1.72	3064	7	47	1
GCF_038096155.1	Lactiplantibacillus plantarum	Elymus nutan	China: Qinghai province	4	44.42	4	4	4	4	4	3	3368590	3198110	1	98.28	1.72	3150	16	67	1
GCF_038321065.1	Lactiplantibacillus plantarum	Shalgam	Turkey: Mersin	120	44.42	136	99	60	48	35	24	3236242	91214	12	98.28	1.72	3029	3	61	1
GCF_038592865.1	Lactiplantibacillus plantarum	food	China:Tianjin	1	44.52	1	1	1	1	1	1	3287922	3287922	1	98.28	1.72	3041	16	70	1
GCF_038743365.1	Lactiplantibacillus plantarum	human milk	China: Beijing	2	44.47	2	2	2	2	2	2	3329879	3267529	1	98.28	1.72	3099	16	67	1
GCF_039414055.1	Lactiplantibacillus plantarum	sauerkraut	Lithuania: Vilnius	44	44.23	44	36	26	26	20	17	3437848	189273	7	98.28	1.72	3254	3	56	1
GCF_039566255.1	Lactiplantibacillus plantarum	fermented whey	Slovakia	83	44.22	83	83	55	47	33	21	3439994	128936	9	98.28	1.72	3236	4	61	1
GCF_039566515.1	Lactiplantibacillus plantarum	fermented whey	Slovakia	102	44.44	102	95	76	61	38	22	3174073	70300	15	98.28	1.72	2961	3	54	1
GCF_039566535.1	Lactiplantibacillus plantarum	summer bryndza cheese from unpasteurized milk	Slovakia	56	44.5	56	56	40	35	28	20	3309192	107523	6	98.28	1.72	3086	4	60	1
GCF_039566665.1	Lactiplantibacillus plantarum	fermented whey	Slovakia	76	44.2	76	76	50	44	32	21	3445160	130711	9	98.28	1.72	3243	3	57	1
GCF_039566735.1	Lactiplantibacillus plantarum	fermented whey	Slovakia	75	44.22	75	75	49	44	32	21	3443296	144211	8	98.28	1.72	3237	4	61	1
GCF_039566835.1	Lactiplantibacillus plantarum	fermented whey	Slovakia	74	44.21	74	74	53	44	36	22	3415126	127250	9	98.28	1.72	3215	4	61	1
GCF_039725565.1	Lactiplantibacillus plantarum	fermented mustard	China:Guangzhou,Guangdong	3	44.33	3	3	3	3	2	2	3427597	3334776	1	98.28	1.72	3278	16	68	1
GCF_039748295.1	Lactiplantibacillus plantarum	Fermented fruit beverage	India: Manipur	34	44.69	34	31	23	21	20	18	3067823	205790	6	98.28	1.72	2875	4	56	1
GCF_039838505.1	Lactiplantibacillus plantarum	Homo sapiens	USA	31	44.41	31	31	25	24	22	18	3304265	217280	6	98.28	1.72	3095	4	65	1
GCF_039871345.1	Lactiplantibacillus plantarum	Cow	missing	29	44.55	29	29	20	18	18	16	3150718	262088	5	98.28	0	2967	3	57	1
GCF_039871905.1	Lactiplantibacillus plantarum	cheese	India: Karnal, Haryana	55	44.48	57	38	29	29	24	18	3225901	197852	6	98.28	1.72	3007	10	59	1
GCF_039871925.1	Lactiplantibacillus plantarum	Fermented milk	India:Manipur	111	44.33	111	98	62	48	35	20	3373140	109251	12	98.28	1.72	3181	4	58	1
GCF_039938975.1	Lactiplantibacillus plantarum	Homo sapiens	Russia	32	44.44	42	29	23	22	18	15	3299350	237909	5	98.28	1.72	3104	3	61	1
GCF_039954855.1	Lactiplantibacillus plantarum	dairy products	China	2	44.49	2	2	2	2	2	2	3310847	3257287	1	98.28	1.72	3081	16	67	1
GCF_040084715.1	Lactiplantibacillus plantarum	Homo sapiens	China:Shenzhen	1	44.58	1	1	1	1	1	1	3257641	3257641	1	98.28	1.72	3030	16	67	1
GCF_040112745.1	Lactiplantibacillus plantarum	missing	Poland: Warsaw	9	44.33	9	9	8	7	6	2	3383669	3126794	1	98.28	1.72	3224	16	70	1
GCF_040183155.1	Lactiplantibacillus plantarum	Homo sapiens	Ireland: Cork	115	44.29	115	96	67	50	31	25	3432914	107233	11	98.28	1.72	3244	2	62	1
GCF_040268325.1	Lactiplantibacillus plantarum	raisin	Taiwan:Taipei	2	44.6	2	2	2	2	2	1	3239055	3192366	1	98.28	1.72	3012	16	63	1
GCF_040271445.1	Lactiplantibacillus plantarum	mountain	China: sichuan	3	44.53	3	3	2	2	2	2	3256520	3197533	1	98.28	1.72	3068	16	75	1
GCF_040356725.1	Lactiplantibacillus plantarum	cheese	New Zealand	4	44.54	4	4	3	2	2	1	3265637	3207670	1	98.28	1.72	3036	16	63	1
GCF_040435965.1	Lactiplantibacillus plantarum	pure culture	China	5	44.87	5	5	3	3	1	1	2981956	2952198	1	98.28	1.72	2806	16	65	1
GCF_040448705.1	Lactiplantibacillus plantarum	food	China:Jilin	15	44.28	15	15	13	9	8	5	3450865	3046868	1	98.28	0	3342	16	71	1
GCF_040536935.1	Lactiplantibacillus plantarum	traditional fermented food	China:Xinjiang	5	44.38	5	5	5	4	3	2	3334424	3228414	1	98.28	1.72	3189	16	68	1
GCF_040583315.1	Lactiplantibacillus plantarum	fermented food	Thailand	33	44.49	40	30	27	25	23	18	3270816	182582	5	98.28	1.72	3061	4	68	1
GCF_040705195.1	Lactiplantibacillus plantarum	Ensilage of vegetable matter	United Kingdom: Scotland	42	44.42	129	22	19	17	15	14	3333707	324265	4	98.28	4.34	3120	4	63	1
GCF_040717425.1	Lactiplantibacillus plantarum	fermented vegetables	China:Yunnan	67	44.26	67	60	46	38	29	24	3428332	135996	9	98.28	1.72	3245	7	66	1
GCF_040719475.1	Lactiplantibacillus plantarum	gastrointestinal tract	Taiwan: Tainan	4	44.42	4	4	4	4	3	2	3342342	3222005	1	98.28	1.72	3156	16	67	1
GCF_040745055.1	Lactiplantibacillus plantarum	cell culture	South Korea: Pohang	3	44.48	3	3	3	3	2	1	3322685	3262138	1	98.28	1.72	3102	16	65	1
GCF_040785175.1	Lactiplantibacillus plantarum	missing	USA: Glendale, Arizona	24	44.5	24	21	19	18	16	15	3206580	366033	3	98.28	1.72	2994	7	66	1
GCF_040785225.1	Lactiplantibacillus plantarum	missing	USA: Glendale, Arizona	22	44.5	22	19	18	17	15	14	3207062	366033	3	98.28	1.72	2996	7	66	1
GCF_040790815.1	Lactiplantibacillus plantarum	breast milk from healthy nursing mother	China:Longgang District, Shenzhen City, Guangdong Province	1	44.78	1	1	1	1	1	1	3085076	3085076	1	98.28	1.72	2864	16	71	1
GCF_040790905.1	Lactiplantibacillus plantarum	breast milk from healthy nursing mother	China:Longgang District, Shenzhen City, Guangdong Province	2	44.48	2	2	2	2	2	2	3263496	3197748	1	98.28	1.72	3036	16	68	1
GCF_040822455.1	Lactiplantibacillus plantarum	infant feces	Indonesia: Tangerang	4	44.48	4	4	4	4	4	1	3332336	3218310	1	98.28	1.72	3109	16	70	1
GCF_040822595.1	Lactiplantibacillus plantarum	Soft rock inside the cave	Turkey: Usak, Evrendede, Cokragan	24	44.51	60	21	18	18	15	13	3202389	354327	3	98.28	1.72	2998	4	66	1
GCF_040883545.1	Lactiplantibacillus plantarum	missing	missing	20	44.51	20	20	19	17	16	15	3204092	365919	4	98.28	1.72	2996	2	62	1
GCF_040914485.1	Lactiplantibacillus plantarum	Homo sapiens	USA: New York	54	44.52	54	54	43	39	30	20	3192271	126753	8	98.28	1.72	2963	3	49	1
GCF_040914525.1	Lactiplantibacillus plantarum	Homo sapiens	USA: New York	65	44.5	65	65	53	47	37	22	3188004	86490	11	98.28	1.72	2972	4	38	1
GCF_041060785.1	Lactiplantibacillus plantarum	fermented sausage	China:Shanghai	38	44.44	47	30	23	22	17	14	3300174	261844	5	98.28	1.72	3112	2	56	1
GCF_041080595.1	Lactiplantibacillus plantarum	kimchi	South Korea: Gwangju	10	44.49	10	10	9	6	6	4	3300604	3024111	1	98.28	0	3120	16	70	1
GCF_041147375.1	Lactiplantibacillus plantarum	cucumber fermentation brine	USA: Mount Olive, NC	20	44.35	20	20	20	16	13	10	3386939	703285	2	98.28	3.45	3218	13	66	1
GCF_041222805.1	Lactiplantibacillus plantarum	Bactrocera dorsalis	China	1	44.59	1	1	1	1	1	1	3225915	3225915	1	98.28	1.72	3048	16	77	1
GCF_041297935.1	Lactiplantibacillus plantarum	Ailuropoda melanoleuca	China: Chengdu city	1	44.6	1	1	1	1	1	1	3227035	3227035	1	98.28	1.72	3061	16	67	1
GCF_041344935.1	Lactiplantibacillus plantarum	kimchi	South Korea: Pyeongtaek	6	44.4	6	6	6	6	4	3	3424901	3238108	1	98.28	1.72	3297	16	71	1
GCF_041344945.1	Lactiplantibacillus plantarum	missing	South Korea: Pyeongtaek	10	44.43	10	10	9	7	5	4	3359093	3073930	1	98.28	0	3180	16	72	1
GCF_041520895.1	Lactiplantibacillus plantarum	Dairy	Pakistan	17	44.78	17	17	17	17	17	16	3896837	653952	2	94.83	32.76	3619	13	63	1
GCF_041531555.1	Lactiplantibacillus plantarum	intestine	Poland	5	44.29	5	5	5	5	2	2	3431435	3329584	1	98.28	1.72	3254	16	71	1
GCF_041679785.1	Lactiplantibacillus plantarum	Probiotic supplement	Germany	38	44.44	47	33	28	26	20	16	3305269	210880	6	98.28	1.72	3101	7	62	1
GCF_041725645.1	Lactiplantibacillus plantarum	dairy products	China:Tibetan	10	44.49	10	10	8	7	6	3	3366048	3095858	1	98.28	0	3265	16	71	1
GCF_041928905.1	Lactiplantibacillus plantarum	missing	Russia	88	44.46	88	88	39	30	23	20	3429067	172871	7	98.28	1.72	3210	3	59	1
GCF_041941405.1	Lactiplantibacillus plantarum	intestine	China:Shandong	3	44.32	3	3	3	3	3	2	3361455	3244399	1	98.28	1.72	3142	16	68	1
GCF_042465735.1	Lactiplantibacillus plantarum	Homo sapiens	China:Qingdao	10	44.21	10	10	10	8	5	4	3573648	3246878	1	98.28	1.72	3460	16	70	1
GCF_042691645.1	Lactiplantibacillus plantarum	missing	Malta	3	44.51	3	3	3	3	2	1	3241974	3197760	1	98.28	1.72	3015	16	68	1
GCF_043360675.1	Lactiplantibacillus plantarum	Agave by product Mezcal	Mexico: Oaxaca	81	44.45	225	25	19	18	15	12	3258966	283523	4	98.28	7.24	3062	8	70	1
GCF_043673385.1	Lactiplantibacillus plantarum	earth	China:Hubei	55	44.22	91	50	36	27	21	15	3451728	210577	6	98.28	1.72	3290	3	54	1
GCF_043951895.1	Lactiplantibacillus plantarum	missing	China:Hubei	67	44.43	105	59	41	37	27	24	3190523	110122	9	98.28	0	3023	4	43	1
GCF_043951925.1	Lactiplantibacillus plantarum	earth	China:Hubei	70	44.39	106	62	38	29	24	21	3325387	147143	9	98.28	0	3214	3	52	1
GCF_043951965.1	Lactiplantibacillus plantarum	missing	China:Hubei	81	44.42	116	64	44	42	28	24	3195192	110122	9	98.28	0	3026	4	51	1
GCF_044095195.1	Lactiplantibacillus plantarum	food	Korea:Chuncheon	2	44.57	2	2	2	1	1	1	3205402	3197298	1	98.28	1.72	3011	16	68	1
GCF_044129425.1	Lactiplantibacillus plantarum	missing	Egypt: Alexandria	28	44.51	48	26	23	21	18	14	3262981	304008	4	98.28	1.72	3024	8	61	1
GCF_044473385.1	Lactiplantibacillus plantarum	Cornus officinalis	China: Zhouzi Natural Reserve, Qinling Mountains, Shaanxi	47	44.48	61	41	29	25	21	19	3285966	212761	6	98.28	1.72	3079	3	62	1
GCF_044590115.1	Lactiplantibacillus plantarum	Food product	China: Beijing	3	44.34	3	3	3	3	3	3	3458350	3323395	1	98.28	1.72	3252	16	75	1
GCF_044731905.1	Lactiplantibacillus plantarum	Dry fermented sausage chourico	Portugal: Beira Baixa	92	44.38	92	91	66	55	38	22	3284865	67861	13	98.28	0	3098	3	48	1
GCF_044758965.1	Lactiplantibacillus plantarum	food	korea: daegu	1	44.6	1	1	1	1	1	1	3271053	3271053	1	98.28	1.72	3052	16	68	1
GCF_044990725.1	Lactiplantibacillus plantarum	cheese	Russia: Yaroslavl Oblast, Uglich	126	44.4	537	97	74	64	41	23	3510603	72664	13	98.28	19.83	3298	5	74	1
GCF_045010365.1	Lactiplantibacillus plantarum	Fermented meat products	China:Shijiazhuang	4	44.58	4	4	3	3	1	1	3246683	3211381	1	98.28	1.72	3062	16	67	1
GCF_045033065.1	Lactiplantibacillus plantarum	Fruits	India: Gujarat	42	44.5	229	38	34	33	29	18	3199954	131037	7	98.28	1.72	3009	4	62	1
GCF_045159745.1	Lactiplantibacillus plantarum	solid powder	China: Tibetan Plateau	7	44.51	7	7	7	6	5	3	3248482	3032358	1	98.28	1.72	3062	16	69	1
GCF_045271585.1	Lactiplantibacillus plantarum	feces from female	Turkey:Sakarya-Adapazari	1	44.47	1	1	1	1	1	1	3307323	3307323	1	98.28	1.72	3090	16	71	1
GCF_045348015.1	Lactiplantibacillus plantarum	plantarum	China:Gansu	8	44.48	8	8	6	5	1	1	3295258	3210876	1	98.28	1.72	3117	16	67	1
GCF_045348195.1	Lactiplantibacillus plantarum	century-old book	Taiwan: Taipei	1	44.6	1	1	1	1	1	1	3197758	3197758	1	98.28	1.72	2966	16	68	1
GCF_045528025.1	Lactiplantibacillus plantarum	rind of Vacherin Mont-d'Or cheese	Switzerland	21	44.35	41	18	17	16	15	12	3299880	366133	3	98.28	1.72	3092	8	68	1
GCF_045800705.1	Lactiplantibacillus plantarum	Bouhezza cheese	Algeria: Wilaya of Oum El Bouaghi	139	44.37	154	115	79	64	42	21	3172435	60324	16	98.28	0	3012	2	61	1
GCF_045800735.1	Lactiplantibacillus plantarum	Bouhezza cheese	Algeria: Wilaya of Oum El Bouaghi	107	44.59	114	91	64	52	32	20	3001971	72217	12	98.28	0	2821	2	61	1
GCF_045866315.1	Lactiplantibacillus plantarum (firmicutes)	missing	missing	36	44.32	36	30	20	17	16	13	3384592	316627	4	98.28	1.72	3218	9	69	1
GCF_046036855.1	Lactiplantibacillus plantarum	silage	China:Xinjiang	2	44.53	2	2	2	2	2	2	3290380	3224407	1	98.28	1.72	3089	16	63	1
GCF_046097075.1	Lactiplantibacillus plantarum	Korean kimchi	China:Wuhan	6	44.56	6	6	6	5	4	1	3206383	3072759	1	98.28	0	3073	16	66	1
GCF_046109905.1	Lactiplantibacillus plantarum	fermented rice soup	Taiwan: Taipei	3	44.51	3	3	3	3	2	1	3242011	3197837	1	98.28	1.72	3020	16	68	1
GCF_046244405.1	Lactiplantibacillus plantarum	Thai-style fermented shrimp	Thailand	4	44.41	4	4	4	3	3	2	3345351	3233599	1	98.28	1.72	3143	16	70	1
GCF_046267855.1	Lactiplantibacillus plantarum	Homo sapiens	Turkey	1	44.69	1	1	1	1	1	1	3186974	3186974	1	98.28	1.72	2926	16	62	1
GCF_046352955.1	Lactiplantibacillus plantarum	culture	USA: Baltimore	174	44.18	191	151	109	85	42	17	3330193	45929	24	98.28	1.72	3236	3	47	1
GCF_046352965.1	Lactiplantibacillus plantarum	wild fly	USA: Baltimore	197	44.02	232	167	112	89	42	17	3386137	44813	25	98.28	1.72	3278	3	52	1
GCF_046353005.1	Lactiplantibacillus plantarum	Mutant in this study	USA: Baltimore, Maryland	6	44.06	6	6	6	6	4	3	3492000	3229693	1	98.28	1.72	3420	16	80	1
GCF_046353015.1	Lactiplantibacillus plantarum	missing	USA: New York City	4	43.66	4	4	4	4	4	4	3874264	3326230	1	98.28	1.72	3707	16	81	1
GCF_046353025.1	Lactiplantibacillus plantarum	missing	USA: New York City	6	44.01	6	6	6	6	4	3	3596557	3271443	1	98.28	1.72	3487	16	82	1
GCF_046353035.1	Lactiplantibacillus plantarum	Mutant in this study	USA: Baltimore, Maryland	6	43.97	6	6	6	6	5	3	3526480	3229690	1	98.28	1.72	3451	16	81	1
GCF_046353045.1	Lactiplantibacillus plantarum	Mutant in this study	USA: Baltimore, Maryland	6	43.95	6	6	6	6	6	3	3556090	3230542	1	98.28	1.72	3500	16	80	1
GCF_046353105.1	Lactiplantibacillus plantarum	Drosophila melanogaster	USA: San Francisco, California	6	43.97	6	6	6	6	4	3	3549777	3229690	1	98.28	1.72	3468	16	80	1
GCF_046529735.1	Lactiplantibacillus plantarum subsp. plantarum	Citrus	China: Jiangmen	1	44.51	1	1	1	1	1	1	3247801	3247801	1	98.28	1.72	3021	16	68	1
GCF_046736505.1	Lactiplantibacillus plantarum	Gallus gallus	Bangladesh: Chattogram	55	44.33	62	53	32	29	20	18	3344177	197047	6	98.28	1.72	3199	3	61	1
GCF_046843265.1	Lactiplantibacillus plantarum	Fermented sausages	China:Kunming	13	44.18	13	13	11	8	6	3	3540153	3217122	1	98.28	1.72	3367	16	70	1
GCF_047041085.1	Lactiplantibacillus plantarum	Green tea	missing	1	44.66	1	1	1	1	1	1	3207611	3207611	1	98.28	1.72	2980	16	63	1
GCF_047204915.1	Lactiplantibacillus plantarum	Brassica oleracea	Pakistan: Rawalpindi	56	44.24	56	37	27	24	22	18	3386811	219676	5	98.28	1.72	3184	3	51	1
GCF_047223445.1	Lactiplantibacillus plantarum	Traditional dairy products	China:Inner Mongolia	4	44.79	4	4	4	4	2	1	3018077	2952196	1	98.28	1.72	2863	16	65	1
GCF_047224495.1	Lactiplantibacillus plantarum	cheese	China:Xinjiang	9	44.35	9	9	8	7	5	4	3385731	3094344	1	98.28	0	3337	16	66	1
GCF_047277305.1	Lactiplantibacillus plantarum	missing	China: Zhejiang	5	44.49	5	5	5	5	3	1	3371966	3269008	1	98.28	1.72	3193	16	67	1
GCF_047445195.1	Lactiplantibacillus plantarum	missing	India:Mehgalya,Shillong	43	44.54	92	32	24	22	20	15	3231766	267834	5	98.28	1.72	3029	5	55	1
GCF_047468855.1	Lactiplantibacillus plantarum	Coastal Sediments	Egypt	78	44.24	193	64	52	43	33	24	3444368	120065	9	98.28	1.72	3303	12	68	1
GCF_047495545.1	Lactiplantibacillus plantarum	milk	China:Qinghai	2	44.54	2	2	2	2	2	1	3230636	3197760	1	98.28	1.72	3001	16	68	1
GCF_047613345.1	Lactiplantibacillus plantarum	Mexican corn	Mexico: Tlaxcala	21	44.5	44	20	16	15	14	11	3205431	365829	3	98.28	1.72	2997	7	68	1
GCF_047613425.1	Lactiplantibacillus plantarum	Mexican corn	Mexico: Tlaxcala	72	44.46	184	25	18	18	17	13	3239832	288934	4	98.28	3.76	3039	8	74	1
GCF_047649195.1	Lactiplantibacillus plantarum	milk	China:Qinghai	2	44.48	2	2	2	2	2	2	3261808	3197739	1	98.28	1.72	3034	16	68	1
GCF_048008025.1	Lactiplantibacillus plantarum	plant	China:Sichuan	1	44.78	1	1	1	1	1	1	3069225	3069225	1	98.28	3.45	2892	16	69	1
GCF_048009075.1	Lactiplantibacillus plantarum	plant	China:Sichuan	1	44.62	1	1	1	1	1	1	3074387	3074387	1	98.28	0	2975	16	71	1
GCF_048541615.1	Lactiplantibacillus plantarum	vinegar grains	China:Chengdu	9	44.4	9	9	6	5	5	3	3353648	3142738	1	98.28	1.72	3150	16	71	1
GCF_048565615.1	Lactiplantibacillus plantarum	pickle	China: Guangxi	148	43.87	148	137	74	62	40	24	3759473	82934	14	98.28	1.72	3554	7	72	1
GCF_048565635.1	Lactiplantibacillus plantarum	pickle	China: Guangxi	25	44.31	25	23	20	20	15	13	3384131	465530	3	98.28	1.72	3180	9	67	1
GCF_048568895.1	Lactiplantibacillus plantarum	not collected	missing	1	44.75	1	1	1	1	1	1	3198414	3198414	1	98.28	1.72	3092	16	79	1
GCF_048654445.1	Lactiplantibacillus plantarum	yogurt	Turkey	105	44.32	155	90	58	48	35	19	3391550	94689	9	98.28	1.72	3217	8	70	1
GCF_048657025.1	Lactiplantibacillus plantarum	paocai	China: Zhenjiang	17	44.5	17	17	14	14	13	12	3205383	365977	3	98.28	1.72	2996	4	64	1
GCF_048657045.1	Lactiplantibacillus plantarum	paocai	China: Zhenjiang	41	44.36	41	40	32	29	19	16	3297921	205896	5	98.28	1.72	3113	8	68	1
GCF_048814805.1	Lactiplantibacillus plantarum	fermented meat	missing	1	44.48	1	1	1	1	1	1	3214006	3214006	1	98.28	1.72	3002	4	58	1
GCF_048817855.1	Lactiplantibacillus plantarum	dairy yogurt	Turkey	89	44.32	114	76	55	45	33	20	3368304	108362	8	98.28	1.72	3204	8	70	1
GCF_048817875.1	Lactiplantibacillus plantarum	human gut	Turkey	100	44.29	137	86	55	46	32	19	3400294	108362	8	98.28	1.72	3231	8	70	1
GCF_048890125.1	Lactiplantibacillus plantarum	beef	China:Shanghai	70	44.21	71	63	50	38	25	18	3435827	128944	8	98.28	1.72	3301	7	68	1
GCF_049177195.1	Lactiplantibacillus plantarum	pickle	China: Guangxi	2	44.8	2	2	2	2	2	1	3066500	3018178	1	98.28	0	2952	16	67	1
GCF_049177205.1	Lactiplantibacillus plantarum	pickle	China: Guangxi	7	44.24	7	7	6	5	5	2	3520032	3323256	1	98.28	1.72	3324	16	70	1
GCF_049188355.1	Lactiplantibacillus plantarum	Fermented sausages	China:chongqing	6	44.27	6	6	6	5	3	3	3381042	3237935	1	98.28	1.72	3174	16	70	1
GCF_049190885.1	Lactiplantibacillus plantarum	curd	India:Assam	1	44.56	1	1	1	1	1	1	3231898	3231898	1	98.28	1.72	3016	16	65	1
GCF_049241955.1	Lactiplantibacillus plantarum	Buckwheat	missing	4	44.25	4	4	4	3	3	2	3502836	3388053	1	98.28	1.72	3305	16	71	1
GCF_049330845.1	Lactiplantibacillus plantarum	feces	missing	1	44.47	1	1	1	1	1	1	3306720	3306720	1	98.28	1.72	3088	16	71	1
GCF_049477935.1	Lactiplantibacillus plantarum	breast milk	missing	1	44.62	1	1	1	1	1	1	3317947	3317947	1	98.28	1.72	3130	16	69	1
GCF_049524015.1	Lactiplantibacillus plantarum	missing	Japan: Yamagata	180	44.15	218	149	98	81	50	19	3445858	47646	23	98.28	1.72	3315	7	72	1
GCF_049524055.1	Lactiplantibacillus plantarum	missing	Japan: Yamagata	175	44.16	207	146	98	82	50	19	3444334	47646	23	98.28	1.72	3314	7	72	1
GCF_049524135.1	Lactiplantibacillus plantarum	missing	Japan: Yamagata	165	44.16	198	139	97	80	49	20	3445004	48733	22	98.28	1.72	3314	7	72	1
GCF_049524155.1	Lactiplantibacillus plantarum	missing	Japan: Yamagata	171	44.15	204	145	98	80	49	19	3444118	47773	23	98.28	1.72	3317	7	72	1
GCF_049524175.1	Lactiplantibacillus plantarum	missing	Japan: Yamagata	171	44.15	207	146	99	81	50	19	3444638	47646	23	98.28	1.72	3310	7	72	1
GCF_049524255.1	Lactiplantibacillus plantarum	missing	Japan: Yamagata	175	44.15	222	145	97	80	49	19	3446171	47773	23	98.28	1.72	3316	7	72	1
GCF_049524275.1	Lactiplantibacillus plantarum	missing	Japan: Yamagata	170	44.16	218	143	96	80	49	20	3442804	48733	22	98.28	1.72	3315	7	72	1
GCF_049524295.1	Lactiplantibacillus plantarum	missing	Japan: Yamagata	162	44.22	193	137	95	78	49	20	3412700	48750	22	98.28	1.72	3285	7	72	1
GCF_049524375.1	Lactiplantibacillus plantarum	missing	Japan: Yamagata	164	44.11	239	127	75	64	40	20	3508016	65935	14	98.28	1.72	3372	3	62	1
GCF_049524395.1	Lactiplantibacillus plantarum	missing	Japan: Yamagata	142	44.14	166	112	69	51	35	25	3433600	78964	13	98.28	1.72	3282	7	69	1
GCF_049524415.1	Lactiplantibacillus plantarum	missing	Japan: Nagano	192	44.17	273	148	102	77	43	22	3401574	53698	21	98.28	0	3275	2	67	1
GCF_049524495.1	Lactiplantibacillus plantarum	missing	Japan: Nagano	259	44.08	592	188	110	82	42	20	3508835	43222	23	98.28	0.86	3408	8	70	1
GCF_049524515.1	Lactiplantibacillus plantarum	missing	Japan: Nagano	219	44.09	336	177	111	80	42	20	3466882	45313	22	98.28	0	3344	7	70	1
GCF_049524535.1	Lactiplantibacillus plantarum	missing	Japan: Nagano	227	44.1	271	185	109	82	42	20	3484808	45313	22	98.28	0	3364	7	70	1
GCF_049524615.1	Lactiplantibacillus plantarum	missing	Japan: Nagano	214	44.09	246	177	111	81	42	20	3463855	45313	22	98.28	0	3345	7	70	1
GCF_049524635.1	Lactiplantibacillus plantarum	missing	Japan: Nagano	116	44.29	130	104	74	61	40	21	3278846	71324	15	98.28	0	3140	7	64	1
GCF_049524655.1	Lactiplantibacillus plantarum	missing	Japan: Nagano	177	44.27	206	153	100	76	44	19	3292429	45313	22	98.28	0	3196	7	70	1
GCF_049524735.1	Lactiplantibacillus plantarum	missing	Japan: Nagano	124	44.23	143	109	77	62	40	21	3310071	71324	15	98.28	0	3174	7	64	1
GCF_049524755.1	Lactiplantibacillus plantarum	missing	Japan: Nagano	88	44.29	191	65	46	31	27	18	3376843	151266	8	98.28	0	3241	7	68	1
GCF_049524795.1	Lactiplantibacillus plantarum	missing	Japan: Nagano	88	44.29	100	67	45	31	26	18	3376228	151266	8	98.28	0	3239	7	65	1
GCF_049524855.1	Lactiplantibacillus plantarum	missing	Japan: Nagano	93	44.29	107	68	45	31	26	18	3376036	151266	8	98.28	0	3233	7	65	1
GCF_049524875.1	Lactiplantibacillus plantarum	missing	Japan: Kyoto	106	44.15	174	82	48	34	23	17	3471457	168234	7	98.28	1.72	3315	7	67	1
GCF_049524915.1	Lactiplantibacillus plantarum	missing	Japan: Kyoto	97	44.17	137	78	48	34	23	17	3458233	168234	7	98.28	1.72	3298	7	67	1
GCF_049524975.1	Lactiplantibacillus plantarum	missing	Japan: Kyoto	103	44.16	142	83	48	34	23	17	3468943	168234	7	98.28	1.72	3309	7	67	1
GCF_049524995.1	Lactiplantibacillus plantarum	missing	Japan: Kyoto	128	44.26	155	109	72	61	39	23	3440114	80925	14	98.28	1.72	3299	7	66	1
GCF_049525035.1	Lactiplantibacillus plantarum	missing	Japan: Kyoto	130	44.26	157	108	72	60	39	23	3440911	80925	14	98.28	1.72	3298	7	66	1
GCF_049525095.1	Lactiplantibacillus plantarum	missing	Japan: Kyoto	124	44.27	153	105	73	61	39	23	3440126	80925	14	98.28	1.72	3300	7	66	1
GCF_049525115.1	Lactiplantibacillus plantarum	missing	Japan: Kyoto	130	44.26	155	108	71	61	39	23	3440875	80925	14	98.28	1.72	3299	7	66	1
GCF_049525155.1	Lactiplantibacillus plantarum	missing	Japan: Kyoto	131	44.26	158	108	72	60	39	23	3440744	80925	14	98.28	1.72	3301	7	66	1
GCF_049525215.1	Lactiplantibacillus plantarum	missing	Japan: Kyoto	99	44.44	126	82	57	48	37	24	3346585	88566	13	98.28	1.72	3202	7	70	1
GCF_049525235.1	Lactiplantibacillus plantarum	missing	Japan: Kyoto	56	44.29	129	46	31	27	20	15	3463822	263007	5	98.28	1.72	3294	7	70	1
GCF_049525295.1	Lactiplantibacillus plantarum	missing	Japan: Kyoto	154	44.13	202	118	74	59	39	22	3479722	82617	14	98.28	1.72	3339	7	68	1
GCF_049525335.1	Lactiplantibacillus plantarum	missing	Japan: Kyoto	143	44.14	186	115	73	57	39	22	3478312	82617	14	98.28	1.72	3335	7	68	1
GCF_049525355.1	Lactiplantibacillus plantarum	missing	Japan: Hiroshima	55	44.31	97	39	29	26	22	21	3358703	196966	7	98.28	1.72	3146	7	69	1
GCF_049525375.1	Lactiplantibacillus plantarum	missing	Japan: Hiroshima	42	44.31	45	40	31	28	24	20	3367648	224704	6	98.28	1.72	3164	7	65	1
GCF_049919585.1	Lactiplantibacillus plantarum	Shubat	Kazakhstan	114	44.41	188	99	67	55	34	19	3266276	105373	10	98.28	0	3132	8	78	1
GCF_049919675.1	Lactiplantibacillus plantarum	food product	Kazakhstan	110	44.4	192	96	64	52	32	20	3260102	105373	10	98.28	0	3127	8	78	1
GCF_049942725.1	Lactiplantibacillus plantarum	kimchi	South Korea: Seoul	10	44.18	10	10	10	7	4	3	3453184	3206954	1	98.28	1.72	3263	21	84	1
GCF_049942745.1	Lactiplantibacillus plantarum	kimchi	South Korea: Seoul	6	44.44	6	6	6	3	3	2	3264387	3157005	1	98.28	1.72	3057	16	66	1
GCF_049990875.1	Lactiplantibacillus plantarum	chicken	China: Sanping Farm, Urumqi, Xinjiang	5	44.23	5	5	5	5	4	3	3458240	3261000	1	98.28	1.72	3244	16	65	1
GCF_050017215.1	Lactiplantibacillus plantarum	human gut	Turkey	86	44.32	110	73	53	45	32	19	3366968	108362	8	98.28	1.72	3200	8	70	1
GCF_050036925.1	Lactiplantibacillus plantarum	Kimchi	South Korea	1	44.46	1	1	1	1	1	1	3334602	3334602	1	98.28	1.72	3163	16	72	1
GCF_050037215.1	Lactiplantibacillus plantarum	Plant	South Korea	1	44.68	1	1	1	1	1	1	3160610	3160610	1	98.28	1.72	2967	16	66	1
GCF_050037425.1	Lactiplantibacillus plantarum	Kimchi	South Korea	1	44.71	1	1	1	1	1	1	3133853	3133853	1	98.28	0	3044	16	70	1
GCF_050106605.1	Lactiplantibacillus plantarum	Sus scrofa	China: Lu'an, Anhui	2	44.57	2	2	2	1	1	1	3207470	3199366	1	98.28	1.72	3012	16	68	1
GCF_050110895.1	Lactiplantibacillus plantarum	fecal sample	Russia: Irkutsk	1	44.58	1	1	1	1	1	1	3225003	3225003	1	98.28	1.72	3023	16	62	1
GCF_900078525.1	Lactiplantibacillus plantarum (firmicutes)	missing	missing	66	44.39	66	54	42	39	32	20	3285094	122578	8	98.28	1.72	3085	8	65	1
GCF_900080205.1	Lactiplantibacillus plantarum (firmicutes)	missing	missing	41	44.45	41	40	36	33	28	20	3287673	143848	7	98.28	1.72	3079	15	63	1
GCF_900095045.1	Panicum hallii	missing	missing	385	44.18	693	196	96	74	45	25	3688263	54215	22	98.28	1.72	3524	12	73	1
GCF_900095055.1	Panicum hallii	missing	missing	85	44.47	112	62	46	37	28	22	3264461	141835	9	98.28	1.72	3081	16	74	1
GCF_900095065.1	Panicum hallii	missing	missing	294	44.42	418	209	95	62	34	14	3367896	48205	17	98.28	1.72	3157	15	73	1
GCF_900176235.1	Lactiplantibacillus plantarum (firmicutes)	missing	missing	172	44.31	172	120	22	4	1	1	3724195	3308392	1	98.28	0	3105	16	67	1
GCF_900200135.1	Lactiplantibacillus plantarum (firmicutes)	missing	missing	189	44.59	189	141	99	82	43	15	3180983	43303	23	98.28	0	3150	14	65	1
GCF_900289155.1	Lactiplantibacillus plantarum (firmicutes)	missing	missing	136	44.33	136	112	65	50	33	23	3290117	103668	12	98.28	1.72	3105	7	63	1
GCF_900290085.1	Lactiplantibacillus plantarum (firmicutes)	missing	missing	161	44.33	161	127	84	66	39	18	3295692	54053	16	98.28	0	3093	9	60	1
GCF_900290105.1	Lactiplantibacillus plantarum (firmicutes)	missing	missing	173	44.41	173	133	87	69	42	16	3247322	48177	18	98.28	0	3032	9	59	1
GCF_900290125.1	Lactiplantibacillus plantarum (firmicutes)	missing	missing	152	44.28	152	126	86	69	39	18	3342151	54128	16	98.28	0	3143	8	58	1
GCF_900290135.1	Lactiplantibacillus plantarum (firmicutes)	missing	missing	136	44.41	136	114	82	64	41	18	3248428	54053	16	98.28	0	3061	8	56	1
GCF_900618215.1	Lactiplantibacillus plantarum (firmicutes)	missing	missing	14	44.49	14	14	13	7	4	3	3271526	1718529	1	98.28	0	3227	16	69	1
GCF_900695295.1	Lactiplantibacillus plantarum (firmicutes)	missing	missing	63	44.23	63	55	35	28	19	13	3343723	301191	5	98.28	1.72	3152	10	61	1
GCF_900695365.1	Lactiplantibacillus plantarum (firmicutes)	missing	missing	58	44.24	58	52	33	27	19	14	3342549	301221	5	98.28	1.72	3153	10	61	1
GCF_900695425.1	human metagenome	Homo sapiens	USA	118	44.32	118	90	65	52	32	24	3301947	105541	12	98.28	1.72	3127	9	67	1
GCF_900700275.1	Lactiplantibacillus plantarum (firmicutes)	missing	missing	120	44.32	120	92	65	51	32	24	3300732	105541	12	98.28	1.72	3126	8	65	1
GCF_901830435.1	Hordeum vulgare subsp. vulgare	missing	missing	93	44.2	158	64	53	47	35	23	3528109	118686	10	98.28	1.72	3316	9	64	1
GCF_902386645.1	Mus musculus	missing	missing	4	44.33	4	4	4	4	4	2	3412302	3268766	1	98.28	1.72	3199	16	71	1
GCF_902825385.1	Lactiplantibacillus plantarum (firmicutes)	missing	missing	57	44.49	57	53	42	36	31	21	3268154	134451	9	98.28	1.72	3057	9	60	1
GCF_925281465.1	Mus musculus	missing	missing	25	44.5	52	24	21	19	18	15	3207476	363177	3	98.28	1.72	2998	8	65	1
GCF_925286555.1	gut metagenome	feces	China:Beijing	30	44.17	62	26	22	22	19	17	3390092	238302	5	98.28	1.72	3164	7	62	1
GCF_925291875.1	gut metagenome	feces	China:Beijing	30	44.17	61	27	23	23	19	16	3389379	282423	5	98.28	1.72	3162	7	62	1
GCF_925301115.1	gut metagenome	feces	China:Beijing	20	44.46	30	18	15	15	13	13	3238483	337498	4	98.28	1.72	3032	7	64	1
GCF_925301295.1	Mus musculus	missing	missing	30	44.49	58	24	20	20	19	15	3211107	284091	4	98.28	1.72	3002	8	69	1
GCF_925320525.1	gut metagenome	feces	China:Beijing	24	44.46	37	22	19	19	15	13	3240290	315017	4	98.28	1.72	3031	8	65	1
GCF_964065245.1	Lactiplantibacillus plantarum (firmicutes)	missing	missing	6	44.47	6	6	6	5	3	1	3282237	3163810	1	98.28	1.72	3076	16	66	1
GCF_964065445.1	Lactiplantibacillus plantarum (firmicutes)	missing	missing	7	44.31	7	7	7	6	5	2	3439772	3259765	1	98.28	1.72	3282	16	69	1
GCF_964084915.1	Lactiplantibacillus plantarum (firmicutes)	missing	missing	2	44.63	2	2	2	1	1	1	3216916	3207662	1	98.28	1.72	2991	16	63	1
GCF_964186755.1	Lactiplantibacillus plantarum (firmicutes)	missing	missing	30	44.3	53	28	24	22	19	16	3394712	238052	5	98.28	1.72	3218	9	69	1
GCF_964186765.1	Lactiplantibacillus plantarum (firmicutes)	missing	missing	26	44.54	41	23	17	15	14	14	3200671	369805	4	98.28	1.72	3033	8	69	1
GCF_964186795.1	Lactiplantibacillus plantarum (firmicutes)	missing	missing	72	44.23	151	58	41	32	23	20	3481149	164026	6	98.28	1.72	3232	8	62	1
GCF_964186805.1	Lactiplantibacillus plantarum (firmicutes)	missing	missing	72	44.25	146	63	46	38	29	19	3456263	146342	7	98.28	1.72	3234	11	66	1
GCF_964186815.1	Lactiplantibacillus plantarum (firmicutes)	missing	missing	45	44.2	107	41	31	29	20	14	3367878	212056	5	98.28	0	3190	8	67	1
GCF_964186825.1	Lactiplantibacillus plantarum (firmicutes)	missing	missing	24	44.43	49	21	18	18	17	13	3250344	308925	3	98.28	1.72	3042	8	68	1
GCF_964186835.1	Lactiplantibacillus plantarum (firmicutes)	missing	missing	75	44.25	134	62	46	40	31	19	3457982	139480	8	98.28	1.72	3233	10	61	1
GCF_964186855.1	Lactiplantibacillus plantarum (firmicutes)	missing	missing	35	44.4	51	27	22	20	19	17	3315284	194786	6	98.28	1.72	3103	8	66	1
GCF_964186875.1	Lactiplantibacillus plantarum (firmicutes)	missing	missing	23	44.49	49	22	18	17	16	15	3239756	368138	4	98.28	1.72	3071	8	70	1
GCF_964186885.1	Lactiplantibacillus plantarum (firmicutes)	missing	missing	30	44.48	52	27	21	19	16	14	3236371	367881	4	98.28	1.72	3070	8	69	1
GCF_964186915.1	Lactiplantibacillus plantarum (firmicutes)	missing	missing	63	44.36	159	52	37	34	24	18	3351863	172362	6	98.28	1.72	3164	12	67	1
GCF_964186975.1	Lactiplantibacillus plantarum (firmicutes)	missing	missing	34	44.49	58	31	25	23	20	17	3240926	281161	5	98.28	5.17	3072	8	69	1
GCF_964187015.1	Lactiplantibacillus plantarum (firmicutes)	missing	missing	52	44.36	105	49	32	29	21	17	3317582	211959	6	98.28	1.72	3088	9	65	1
GCF_964187025.1	Lactiplantibacillus plantarum (firmicutes)	missing	missing	28	44.54	43	25	19	17	15	14	3200741	369805	4	98.28	1.72	3032	8	69	1
GCF_964187035.1	Lactiplantibacillus plantarum (firmicutes)	missing	missing	61	44.36	132	50	38	34	24	19	3355800	172478	6	98.28	1.72	3165	10	68	1
GCF_964187105.1	Lactiplantibacillus plantarum (firmicutes)	missing	missing	82	44.43	195	67	41	28	21	16	3281406	154740	6	98.28	1.72	3145	7	73	1
GCF_964200455.1	Lactiplantibacillus plantarum (firmicutes)	missing	missing	9	44.33	9	9	9	7	6	4	3470577	3188374	1	98.28	1.72	3317	16	68	1
GCF_965213325.1	Lactiplantibacillus plantarum (firmicutes)	missing	missing	42	44.46	72	34	28	27	23	17	3360660	213883	6	98.28	1.72	3200	3	63	1
GCF_965213335.1	Lactiplantibacillus plantarum (firmicutes)	missing	missing	27	44.43	46	23	18	15	13	9	3455164	972365	2	98.28	1.72	3310	15	68	1
LB2	Lactiplantibacillus plantarum	missing	Thailand: Songkhla	7	44.39	7	7	6	4	3	1	3341390	3232548	1	96.55	1.72	3512	16	69	1
LC3	Lactiplantibacillus plantarum	missing	Thailand: Songkhla	5	44.59	5	5	5	5	5	5	3270028	1862753	1	98.12	1.72	3493	13	60	1
LF5	Lactiplantibacillus plantarum	missing	Thailand: Songkhla	27	44.55	27	27	27	27	26	20	3050257	157290	6	74.97	1.88	5054	10	55	1
UK21	Lactiplantibacillus plantarum	missing	Thailand: Songkhla	48	44.45	48	45	31	23	13	5	3745654	644348	2	98.28	1.72	4399	20	72	1
